# Supplementary material for: Cellular and molecular associations with intrinsic brain organization
Source: Nat Commun. 2025 Nov 26;16:11641. doi: 10.1038/s41467-025-66291-w (PMC12748960; doi:10.1038/s41467-025-66291-w)
Supplement: Supplementary file 4 — Source data [file 41467_2025_66291_MOESM4_ESM.xlsx]

## Sheet: Fig. 2a
Fig. 2a
			sample_number	L2_3IT	L4IT	L6IT	L6ITCar3	L5IT	L5ET	L5_6NP	L6CT	L6b	Chandelier	Pvalb	Sst	SstChodl	Lamp5	Sncg	Pax6	Lamp5Lhx6	Vip	Astro	Endo	OPC	VLMC	Micro_PVM	Oligo
	Spearman's r	IC6	146	-0.0589116	0.468795	-0.236071	-0.153549	-0.180607	-0.269328	-0.272057	0.186896	-0.10291	-0.22478	0.20671	-0.19084	-0.170221	0.315848	-0.143362	-0.189121	-0.1783	0.110939	-0.147963	0.208119	0.382196	0.0896698	-0.191659	-0.299473
		IC7	156	-0.0689521	0.0914544	0.063016	0.533155	-0.206656	-0.0959719	0.214593	0.0717436	0.33952	0.075739	-0.0970711	0.174312	0.178597	-0.206294	0.000952942	-0.0943296	0.235054	-0.0862347	-0.0511349	-0.0588092	-0.228099	-0.17861	0.103947	0.00469908
		IC8	92	-0.300868	0.330706	0.0608751	-0.276741	-0.216989	0.211635	-0.385043	0.484068	-0.192833	-0.134319	0.212103	-0.341916	0.14112	0.358646	-0.46249	-0.282433	-0.131499	0.182368	-0.0563905	0.188174	0.0319978	-0.0540573	-0.0146637	-0.149673
		IC9	129	-0.141002	0.188068	-0.153771	-0.0831631	-0.145582	0.0108865	-0.179757	0.150245	-0.304043	-0.0933824	0.247975	-0.275925	-0.0979895	0.214642	-0.179178	-0.00793327	-0.176286	0.046784	-0.0294248	0.206249	0.073513	-0.00237327	-0.0369995	0.0132747
		IC10	82	-0.0361046	0.247572	0.10369	0.0782117	-0.0184801	0.175884	-0.248737	0.224529	-0.310811	-0.351993	0.386957	-0.366179	-0.402424	0.353469	-0.350415	-0.00394721	-0.451927	0.234114	-0.247231	0.383868	0.0504468	0.0386644	-0.0549505	-0.386016
		IC11	96	-0.141315	0.30579	-0.0106617	-0.100322	-0.129519	-0.0422777	-0.0398071	0.120171	-0.15695	-0.181982	0.230121	-0.0516472	-0.0375287	0.102282	-0.130507	-0.0849394	-0.0137689	-0.0840731	-0.331373	0.00184189	0.176517	0.140887	-0.0176664	-0.165925
		IC12	122	0.290836	0.23487	-0.309998	0.0688457	0.225261	-0.439862	0.186829	-0.202444	0.0613714	0.201569	-0.0407195	0.0331481	-0.218472	-0.0553654	0.110644	-0.191452	0.166201	-0.227283	0.149949	-0.277142	-0.0298151	0.255797	-0.00776685	0.0647734
		IC13	145	-0.112258	-0.448532	0.449613	-0.166612	0.187224	0.345751	0.0137572	0.01055	-0.0842847	0.124733	-0.199426	-0.0561186	0.0914375	-0.0472966	-0.0798824	0.0209368	-0.0692617	-0.0287226	-0.0516273	0.0538326	-0.027672	-0.312077	-0.109453	0.1036
		IC14	107	-0.188913	-0.0306293	0.0325909	-0.0868345	-0.238332	0.484399	-0.365586	0.334289	-0.365964	-0.0402388	0.182511	-0.211747	0.0771263	0.319257	-0.279315	-0.142673	-0.179942	0.34509	-0.0968216	0.217107	0.056659	-0.189091	0.00161064	-0.0658948
		IC15	125	0.228998	0.0641147	-0.0985207	-0.220445	0.0367668	-0.117898	-0.186138	-0.10999	-0.201428	-0.0084671	0.191451	-0.224005	-0.129984	0.113224	0.0794833	-0.159195	0.0751599	-0.0726302	0.213061	-0.19692	-0.0343637	0.253378	0.0395062	-0.00102406
		IC16	137	0.202602	0.0720023	-0.264578	-0.165402	0.197009	-0.475318	-0.111491	-0.132123	-0.0916328	0.116755	0.092416	0.201454	-0.0345495	-0.221182	0.17366	-3.90105e-05	0.0658974	-0.023896	0.00419444	-0.141191	-0.105697	0.206392	0.237196	0.0644418
		IC17	124	-0.301576	0.256052	-0.0335607	0.132357	-0.193978	0.127557	-0.175863	0.320415	0.0738083	-0.0777636	-0.0368543	0.0602623	-0.0123535	-0.111056	-0.0293379	0.0911102	-0.0337651	-0.0589354	0.0116208	-0.095615	0.0365336	-0.234514	0.00621225	0.0778942
		IC18	108	0.00569856	-0.00475399	-0.158655	0.0278621	0.00878437	-0.0913267	-0.028817	-0.037656	-0.0209865	0.0542392	0.123233	-0.186773	-0.225038	0.0394121	-0.00884353	-0.0434957	-0.171078	0.0847074	-0.0049655	0.1918	0.0415641	0.0751536	-0.0142725	-0.0905599
		IC19	114	-0.0899903	0.215828	0.0181359	0.1176	0.00874563	-0.196916	0.0756846	-0.0563966	-0.0594991	0.120141	0.200303	-0.0610073	-0.126038	0.0525219	-0.194895	0.0195805	0.0221361	-0.0115396	-0.023815	0.106766	-0.00314176	0.0119753	-0.0685822	0.0161317
		IC20	135	-0.213326	0.165144	-0.0406444	0.0315759	-0.032972	-0.101901	-0.137686	0.154433	-0.0974679	-0.00654854	0.2032	-0.0102064	-0.153306	0.0135544	-0.388417	-0.0247157	0.0493381	0.163663	0.139822	0.0643886	-0.201322	-0.0554895	-0.132449	0.0415183
		IC21	113	0.301238	-0.554281	0.380029	-0.204455	0.384869	0.0930069	0.41895	-0.481219	-0.119402	-0.0406568	-0.0336092	-0.0732143	0.152771	0.066064	0.288467	0.254399	0.0980252	0.00152876	0.163772	-0.232308	0.194381	0.445531	0.0739959	0.0557083
		IC22	116	0.132514	-0.173664	0.112401	-0.146345	0.167673	-0.159481	0.121182	-0.188509	0.120657	0.0280667	-0.273961	0.0670488	0.190063	-0.191691	0.280542	-0.0318562	0.16968	-0.0996098	-0.122893	-0.28332	0.0237808	-0.0193799	-0.0155459	0.0102836
		IC23	151	0.15708	-0.144382	0.0666105	-0.123951	0.0111331	-0.188455	0.164671	-0.138641	-0.0333973	-0.106058	0.0220238	-0.116496	0.0650231	0.05168	0.108301	-0.0275977	-0.0873877	-0.124038	-0.14438	0.112177	0.175195	-0.00458283	-0.0332725	-0.0242225
		IC24	134	-0.182399	0.405704	-0.200218	-0.00668143	-0.272563	-0.179842	-0.21238	0.229661	0.0854987	0.109122	0.00501047	0.152587	0.0689	-0.0547123	-0.0335403	-0.0745024	0.181097	-0.0126074	-0.118126	0.128856	-0.101153	-0.208732	-0.0318663	-0.079296
		IC25	140	0.304029	-0.282542	0.0141946	0.126855	0.270635	-0.174025	0.252306	-0.221679	-0.0365867	0.0527816	-0.145642	0.0378844	-0.120787	-0.1153	0.192467	0.0665203	0.0927193	-0.0506115	0.0611008	-0.125585	-0.018432	0.225447	-0.128192	-0.0569542
		IC26	105	-0.0897532	0.149151	-0.0136087	-0.0817756	0.244485	-0.0443663	0.092448	-0.0178447	-0.106145	-0.165424	0.313196	0.141404	0.00883944	-0.00313801	0.0225463	-0.0974368	0.0902994	-0.0997996	-0.0533344	-0.164223	0.0694251	0.102306	0.115732	-0.033236
		IC27	127	-0.392667	-0.151171	0.186142	0.583973	-0.0728312	0.316511	0.19485	0.098191	0.313035	-0.0465007	-0.179574	0.224396	0.264451	-0.126536	-0.171881	0.173843	-0.0306944	-0.130889	-0.103522	0.105942	0.0234055	-0.32982	-0.0515808	-0.0500487
		IC28	123	0.0142423	-0.532616	0.114416	0.15331	-0.36858	0.454401	-0.00300136	-0.0529493	0.182019	0.356074	-0.36309	0.0142156	0.0642834	0.129162	0.103139	0.0544739	-0.120227	0.0698481	0.146307	-0.0778858	-0.0106676	-0.242629	-0.0122146	0.231351
		IC29	160	-0.0191899	0.135351	0.0766408	0.151868	-0.0481792	-0.121358	-0.04173	-0.168841	0.264333	-0.0327745	0.0533227	0.0836893	0.259917	0.0340943	0.113802	0.0544261	-0.0504382	-0.0386113	-0.190973	0.0440085	-0.0300511	0.134162	0.149137	-0.0434248
		IC30	89	-0.00950706	0.393078	0.14339	-0.00832863	0.135492	-0.310469	-0.0745692	0.0935475	-0.0976504	-0.218691	0.471104	-0.148921	-0.0403063	0.0202257	-0.188213	-0.00479561	-0.0442279	0.226952	-0.272848	0.327763	0.0538454	0.28917	-0.175751	-0.372217
		IC31	110	0.0866666	0.229278	-0.118574	-0.308605	-0.0527684	0.275706	-0.217303	-0.0469929	-0.220791	-0.131311	0.496957	-0.480795	-0.218815	0.491199	-0.291729	-0.0174648	-0.290789	0.325727	-0.185714	0.264399	0.0991383	0.0492081	-0.0525184	-0.316648
		IC32	164	0.0272759	0.0440642	-0.0972982	-0.185065	0.247354	-0.0917699	0.131922	-0.0602245	-0.324483	-0.146729	0.191319	-0.200481	-0.107724	0.0573222	-0.184165	-0.0387118	-0.107059	0.0593993	-0.105209	0.0383241	0.000562796	0.0463155	0.0629276	-0.0312197
		IC33	104	0.126887	0.0116332	-0.248071	-0.0789783	0.137516	-0.135936	0.0565858	-0.0968511	-0.240171	0.0167523	0.167519	0.167104	-0.0401468	0.14145	0.0343548	0.217449	-0.0947768	-0.0683384	-0.0198944	0.049325	-0.000647229	0.122944	-0.0533477	-0.0150457
		IC34	215	-0.122835	-0.0749349	0.168181	0.209516	0.0200108	0.115138	0.171244	0.142633	-0.0696531	0.0871133	-0.0144546	0.0908847	0.137425	-0.0109835	-0.134084	0.0185374	0.00396517	-0.116696	-0.168819	-0.00438471	-0.130083	-0.0963944	0.0180983	0.00351901
		IC35	117	0.296063	-0.197391	-0.0227384	0.116841	-0.0389057	-0.136845	-0.0674043	-0.3364	0.0621642	0.0267048	-0.103411	-0.156533	-0.0936203	0.0739652	-0.079287	0.0372824	-0.113111	-0.1177	-0.121702	-0.0767101	0.206338	0.133075	0.149888	0.0415566
		IC36	109	0.0197539	-0.272389	0.206213	-0.0397272	-0.100371	-0.0272957	-0.0551542	0.0293086	0.0968082	0.103976	-0.299529	0.107249	0.115963	-0.082237	0.0539178	0.192046	-0.0794339	-0.109873	0.0580179	-0.0881539	0.0303698	-0.0759719	-0.0580829	-0.0440676
		IC37	50	-0.198769	-0.0144926	0.184344	-0.0414941	-0.316611	0.117255	-0.00275391	0.239359	0.40412	-0.174599	-0.0546943	0.316635	0.457418	-0.262711	-0.0446292	-0.195278	0.163877	-0.179985	-0.00967789	-0.229511	-0.214304	-0.310093	0.112527	-0.162244
		IC38	183	0.0151587	0.0249307	-0.0496803	0.0209354	-0.0652167	0.135567	-0.0981234	0.0770919	-0.0346646	0.0315748	0.038412	-0.120598	0.00766951	0.0412792	-0.206059	0.0457274	-0.0601364	0.0974566	0.0223636	0.226185	0.000891069	-0.222398	-0.151908	0.0280014
		IC39	124	0.157938	0.0178925	-0.0526866	0.0225031	0.0438016	-0.203336	0.0666105	-0.305398	0.197699	0.0616724	0.0122894	-0.00539433	-0.0885476	0.101748	-0.0125927	-0.0996067	-0.00535512	-0.0586248	-0.00675289	-0.0512044	-0.00334336	0.0416936	-0.075562	-0.0261735
		IC40	88	0.200834	0.163388	-0.123454	-0.327643	-0.109278	-0.157687	-0.403006	-0.0153695	0.0698776	0.0793435	0.0470109	-0.313107	-0.205721	0.255341	-0.0072495	-0.0456537	-0.224408	0.302402	-0.00743265	0.18944	0.107364	0.0874775	-0.0656888	-0.287108
		IC41	113	0.119683	-0.0564733	-0.144497	-0.157798	0.0610689	-0.169959	-0.213985	-0.0945402	0.0654693	-0.0553261	-0.0178686	-0.076511	-0.130275	0.309433	-0.0247967	-0.0697332	-0.222937	0.107871	0.16893	0.0223831	0.0656774	0.0418578	-0.14447	-0.103905
		IC42	48	-0.140816	0.0892559	0.237906	-0.00823872	-0.00845235	-0.177074	-0.0714371	0.290077	0.0348559	-0.214737	-0.123148	-0.0354497	0.209866	-0.239136	0.293811	-0.171785	0.349113	0.00647327	-0.000117133	0.155127	0.461138	-0.329613	-0.109541	0.082617
		IC43	140	-0.0555645	0.421092	-0.35919	-0.14392	-0.0767819	0.0675122	-0.223643	0.280228	-0.194382	-0.234186	0.26446	-0.26916	-0.0370357	0.277158	-0.398979	-0.125034	-0.199025	0.409043	0.00850747	0.423229	-0.0431288	0.0965932	-0.366657	-0.190576
		IC44	91	-0.02926	0.343662	-0.120611	0.137469	0.0389807	-0.137096	0.122091	0.394214	0.0224313	-0.209806	-0.00936608	-0.00148619	-0.137791	-0.141746	0.0273141	-0.215464	0.111966	0.0378178	-0.244435	0.209286	0.182519	-0.0669668	-0.295405	-0.00656702
		IC45	139	-0.214201	-0.274485	0.0592013	-0.124776	-0.295216	0.29862	0.138633	0.0604718	0.271265	0.274063	-0.205245	0.318309	0.132868	-0.211447	0.179729	-0.0112673	0.21833	-0.192225	0.184298	-0.208278	-0.248589	-0.0562028	0.0130458	0.303345
		IC46	119	-0.0779007	-0.00869294	-0.202639	0.0894033	-0.000979804	0.0695629	-0.0646741	0.150823	0.100591	-0.0617156	0.0483654	0.125029	0.136072	-0.0249775	0.0846709	-0.0104489	-0.0105045	0.237352	0.026239	-0.0352542	-0.13459	0.145782	0.0865125	-0.0829267
		IC47	69	-0.238511	-0.152398	-0.0971696	-0.122316	0.157344	0.308912	0.301833	0.0980145	0.168552	-0.0756015	-0.14939	0.117553	0.22185	-0.195903	-0.133438	-0.289876	0.152609	-0.323321	-0.161626	-0.241441	0.0412239	-0.219124	0.360119	0.218916
		IC48	128	0.114659	0.00661854	-0.037889	-0.00921207	0.0182969	-0.125816	-0.111429	-0.0499287	-0.0558873	0.0625971	-0.0324933	0.0996136	-0.222501	0.116519	-0.0427653	-0.0874806	-0.138982	-0.0676164	0.216863	0.0508346	-0.0475061	0.0452001	-0.138345	-0.0460367
		IC49	172	0.132609	0.0898532	-0.195675	-0.0989543	0.102736	-0.262311	-0.07154	-0.0168075	-0.0230117	-0.0509947	0.0541439	-0.0270066	-0.222215	0.102074	-0.0138576	0.0264762	0.0585932	0.328818	0.141447	0.136561	-0.154273	0.21286	0.0472458	0.0636156
			sample_number	L2_3IT	L4IT	L6IT	L6ITCar3	L5IT	L5ET	L5_6NP	L6CT	L6b	Chandelier	Pvalb	Sst	SstChodl	Lamp5	Sncg	Pax6	Lamp5Lhx6	Vip	Astro	Endo	OPC	VLMC	Micro_PVM	Oligo
	q-value (two-sided Moran test with 1,000 permutations, FDR correction across 44*24 comparisons)	IC6	146	0.881154	0.188571	0.117333	0.821911	0.654	0.144	0.2376	0.734919	0.84958	0.204387	0.666667	0.710929	0.689333	0.176	0.695089	0.734919	0.2376	0.829032	0.821911	0.544	0.117333	0.8272	0.667224	0.338717
		IC7	156	0.928577	0.95219	0.965909	0.188571	0.701042	0.911213	0.829544	0.942808	0.645333	0.903266	0.965909	0.852211	0.877622	0.87732	0.997835	0.891318	0.641422	0.84958	0.909202	0.95219	0.832071	0.750316	0.942808	0.99424
		IC8	92	0.553143	0.645333	0.928577	0.628364	0.690105	0.821911	0.144	0.257561	0.821911	0.750316	0.821911	0.367304	0.821911	0.117333	0.2376	0.70977	0.769076	0.690105	0.95219	0.750316	0.95219	0.909202	0.991284	0.750316
		IC9	129	0.829032	0.822486	0.832071	0.909202	0.864896	0.991284	0.712186	0.790557	0.544	0.852211	0.654	0.357677	0.734919	0.553143	0.710929	0.980493	0.654	0.95219	0.95785	0.666667	0.881154	0.99424	0.95219	0.979862
		IC10	82	0.95219	0.95219	0.852211	0.942808	0.95219	0.760807	0.690105	0.724782	0.579398	0.815109	0.855442	0.875802	0.759096	0.654	0.734919	0.991284	0.144	0.821911	0.903266	0.2376	0.948217	0.95219	0.95219	0.829032
		IC11	96	0.734919	0.76827	0.991284	0.734919	0.821911	0.95219	0.965909	0.821911	0.909202	0.645333	0.881154	0.901142	0.95219	0.933209	0.844345	0.84958	0.980493	0.928577	0.425333	0.99531	0.664449	0.734919	0.95785	0.690105
		IC12	122	0.84958	0.734919	0.654	0.909202	0.790557	0.750316	0.710929	0.876499	0.928577	0.608542	0.95219	0.95219	0.87732	0.928577	0.881154	0.43648	0.438857	0.673829	0.87732	0.714831	0.95785	0.84958	0.991284	0.821911
		IC13	145	0.821911	0.188571	0.096	0.712186	0.63525	0.666667	0.973465	0.991284	0.855895	0.790557	0.654	0.87732	0.942808	0.888544	0.928577	0.965909	0.829032	0.95219	0.930564	0.87732	0.95219	0.539733	0.78103	0.829032
		IC14	107	0.654	0.979862	0.95219	0.87732	0.645333	0	0.308	0.544	0.117333	0.95219	0.7491	0.690105	0.87732	0.539733	0.204387	0.734919	0.710929	0.2376	0.87732	0.654	0.934539	0.579398	0.995484	0.932364
		IC15	125	0.308	0.95219	0.87732	0.6336	0.95219	0.928577	0.710929	0.821911	0.544	0.991284	0.690105	0.641422	0.666667	0.666667	0.850258	0.848853	0.8272	0.881154	0.750316	0.829032	0.95219	0.553143	0.95219	0.99424
		IC16	137	0.706909	0.95219	0.666667	0.689333	0.823059	0.096	0.844345	0.84958	0.909202	0.690105	0.821911	0.666667	0.95219	0.654	0.710929	0.999947	0.867918	0.965909	0.991284	0.74501	0.87732	0.740252	0.367304	0.876499
		IC17	124	0.666667	0.890787	0.991284	0.671534	0.865251	0.898188	0.928577	0.7491	0.855895	0.86418	0.948217	0.850258	0.980493	0.790557	0.979862	0.682415	0.95219	0.949183	0.978071	0.888814	0.928577	0.666667	0.991284	0.76827
		IC18	108	0.992373	0.99424	0.864896	0.95219	0.991284	0.95219	0.95785	0.95785	0.965909	0.953499	0.829032	0.693287	0.724782	0.932872	0.991284	0.95219	0.717435	0.87732	0.993702	0.645333	0.95219	0.87732	0.979862	0.95219
		IC19	114	0.855052	0.740252	0.979862	0.87732	0.986683	0.357677	0.909202	0.934539	0.901142	0.750056	0.750316	0.881154	0.740571	0.909202	0.718722	0.979862	0.962341	0.991284	0.95219	0.821911	0.99424	0.991284	0.888544	0.95219
		IC20	135	0.666667	0.855895	0.928577	0.928577	0.95219	0.724782	0.739556	0.833067	0.865606	0.984148	0.87732	0.991284	0.750316	0.984074	0.363	0.973376	0.934539	0.734919	0.673829	0.95219	0.706909	0.942808	0.654	0.881154
		IC21	113	0.204387	0.553143	0.553143	0.712186	0.690105	0.654	0.544	0.438857	0.854661	0.930737	0.948217	0.852211	0.898188	0.750316	0.367304	0.84841	0.876132	0.99424	0.95219	0.654	0.8272	0.217412	0.909202	0.888544
		IC22	116	0.876823	0.942808	0.909202	0.829032	0.844345	0.6336	0.881154	0.855895	0.95219	0.95219	0.7491	0.942808	0.750316	0.881154	0.750316	0.958288	0.829032	0.821911	0.695089	0.7491	0.95219	0.979862	0.986896	0.991284
		IC23	151	0.8272	0.948217	0.942808	0.724782	0.991284	0.750316	0.84841	0.852211	0.95219	0.8272	0.986896	0.850258	0.965684	0.942808	0.95219	0.95219	0.87732	0.690105	0.654	0.645333	0.666667	0.991284	0.95219	0.95219
		IC24	134	0.850258	0.87732	0.932872	0.991284	0.928577	0.5664	0.942808	0.95219	0.87732	0.76827	0.991284	0.717435	0.806863	0.876499	0.958396	0.909202	0.425333	0.983926	0.734919	0.87732	0.919893	0.881154	0.989124	0.87732
		IC25	140	0	0.706909	0.969703	0.850258	0.669149	0.928577	0.723775	0.654	0.95219	0.942808	0.836874	0.95219	0.757364	0.95219	0.855895	0.855895	0.965684	0.965909	0.852211	0.901142	0.95219	0.308	0.710929	0.909202
		IC26	105	0.852211	0.829032	0.991284	0.95219	0.579398	0.965909	0.95219	0.965909	0.888544	0.7491	0.641422	0.87732	0.991284	0.995484	0.980493	0.87732	0.898688	0.928577	0.928577	0.850258	0.87732	0.829032	0.84958	0.95219
		IC27	127	0.308	0.877146	0.357677	0	0.909202	0.654	0.5664	0.909202	0.117333	0.95219	0.881154	0.641422	0.654	0.87732	0.808192	0.490286	0.964986	0.734919	0.87732	0.901142	0.958288	0.48347	0.881154	0.965909
		IC28	123	0.965909	0	0.829032	0.734919	0.583579	0.63525	0.99424	0.928577	0.926726	0.481215	0.7491	0.991284	0.928577	0.875802	0.928577	0.909202	0.750316	0.906783	0.673829	0.829032	0.979862	0.63525	0.983926	0.641422
		IC29	160	0.95219	0.671054	0.850004	0.844345	0.95219	0.87732	0.95219	0.685907	0.641422	0.967241	0.95219	0.909202	0.654	0.928577	0.852211	0.980493	0.942808	0.95219	0.324923	0.911213	0.942808	0.685907	0.8272	0.888544
		IC30	89	0.979862	0.48347	0.909202	0.991284	0.95219	0.876499	0.829032	0.875802	0.909202	0.836874	0.544	0.654	0.948217	0.979862	0.850258	0.991284	0.898188	0.324923	0.740571	0.654	0.95219	0.428108	0.928577	0.654
		IC31	110	0.84958	0.740571	0.807529	0.680645	0.942808	0.883169	0.695089	0.928577	0.740571	0.84841	0.144	0.096	0.695089	0	0.357677	0.979862	0.357677	0.276571	0.690105	0.176	0.855895	0.949183	0.876499	0.217412
		IC32	164	0.979862	0.962029	0.908651	0.821911	0.586667	0.928577	0.766354	0.87732	0.803478	0.671534	0.855895	0.648166	0.95219	0.928577	0.654	0.95219	0.666667	0.888544	0.850258	0.942808	1	0.973376	0.829032	0.95219
		IC33	104	0.734919	0.991284	0.504	0.930564	0.804163	0.928577	0.95219	0.909202	0.734919	0.979862	0.750316	0.784707	0.95219	0.666667	0.965684	0.645333	0.808851	0.924975	0.979862	0.949183	0.997835	0.888544	0.93613	0.980493
		IC34	215	0.667224	0.928577	0.654	0.654	0.958288	0.898188	0.654	0.654	0.911643	0.821911	0.986683	0.87732	0.766354	0.991284	0.844345	0.962341	0.991284	0.723775	0.586667	0.991284	0.84958	0.84958	0.979862	0.991284
		IC35	117	0.367304	0.8272	0.965909	0.734919	0.95219	0.87732	0.928577	0.357677	0.898188	0.965684	0.909202	0.87732	0.942808	0.942808	0.928577	0.95219	0.830562	0.870222	0.821911	0.909202	0.308	0.829032	0.734919	0.95219
		IC36	109	0.95785	0.965684	0.740571	0.95219	0.95219	0.979862	0.932872	0.95219	0.979862	0.95219	0.7491	0.777333	0.928577	0.850258	0.949183	0.750316	0.928577	0.87732	0.850258	0.87732	0.95219	0.95219	0.855895	0.87732
		IC37	50	0.84958	0.991284	0.734919	0.95219	0.734919	0.894973	0.995484	0.666667	0.428108	0.750316	0.95219	0.734919	0.117333	0.734919	0.95219	0.829032	0.7491	0.821911	0.991284	0.750316	0.750316	0.5664	0.852211	0.852211
		IC38	183	0.963717	0.95219	0.928577	0.973199	0.84958	0.710929	0.829032	0.87732	0.95219	0.948217	0.928577	0.666667	0.991284	0.942808	0.377143	0.928577	0.898688	0.826771	0.942808	0.628364	0.997835	0.2376	0.553143	0.942808
		IC39	124	0.850258	0.986683	0.95219	0.95219	0.949183	0.942808	0.881154	0.666667	0.712186	0.947233	0.986683	0.99424	0.901142	0.750316	0.992497	0.832071	0.991284	0.875802	0.993702	0.95219	0.991284	0.958288	0.855895	0.991284
		IC40	88	0.734919	0.829032	0.746013	0.5664	0.87732	0.942808	0	0.967146	0.909202	0.876499	0.95219	0.446769	0.740571	0.5664	0.991284	0.95219	0.667224	0.117333	0.991284	0.734919	0.850258	0.928577	0.930564	0.641422
		IC41	113	0.821911	0.968474	0.48237	0.87732	0.891053	0.821911	0.84958	0.876499	0.95219	0.95785	0.986896	0.928577	0.830054	0.352	0.986683	0.928577	0.6336	0.760807	0.323265	0.99424	0.95219	0.934539	0.965684	0.95219
		IC42	48	0.942808	0.934539	0.713514	0.991284	0.991284	0.898188	0.821911	0.666667	0.95219	0.645333	0.928577	0.979862	0.909202	0.826771	0.821911	0.799913	0.544	0.993702	0.999947	0.901142	0.821911	0.645333	0.806863	0.979862
		IC43	140	0.940567	0.691703	0.363	0.766354	0.855895	0.95219	0.710929	0.666667	0.984	0.8272	0.829032	0.850258	0.997835	0.740252	0.750316	0.95219	0.695089	0.324923	0.991284	0.654	0.920095	0.844345	0.708346	0.95219
		IC44	91	0.95219	0.829032	0.881154	0.759096	0.928577	0.95219	0.76827	0.695089	0.991284	0.740252	0.991284	0.997557	0.855895	0.821911	0.962133	0.695089	0.723775	0.95219	0.773616	0.84958	0.768	0.844345	0.710929	0.991284
		IC45	139	0.81854	0.497655	0.934539	0.821911	0.734919	0.855895	0.671534	0.95219	0.628364	0.48237	0.690105	0	0.829032	0.217412	0.666667	0.979862	0.308	0.544	0.8272	0.367304	0	0.980493	0.979862	0.654
		IC46	119	0.901142	0.991284	0.847071	0.855895	0.997835	0.95219	0.87447	0.740571	0.855895	0.948217	0.95219	0.84958	0.928577	0.963615	0.928577	0.991284	0.991284	0.654	0.965909	0.95219	0.666667	0.806863	0.95219	0.928577
		IC47	69	0.844345	0.821911	0.855895	0.734919	0.934539	0.773616	0.654	0.901142	0.855895	0.84958	0.881154	0.7491	0.768	0.806863	0.723775	0.491163	0.837357	0.6336	0.881154	0.673829	0.95219	0.654	0.702527	0.881154
		IC48	128	0.850258	0.992497	0.928577	0.991284	0.979862	0.934539	0.750316	0.933041	0.949183	0.919893	0.965684	0.833067	0.7491	0.901142	0.95219	0.947233	0.842947	0.909202	0.586667	0.942808	0.898937	0.911429	0.8272	0.928577
		IC49	172	0.690105	0.928577	0.654	0.87732	0.821911	0.357677	0.833561	0.991284	0.965909	0.850258	0.95202	0.95219	0.188571	0.837837	0.980493	0.95219	0.84958	0.357677	0.544	0.850258	0.662237	0.491163	0.949183	0.881154

## Sheet: Fig. 3a
Fig. 3a
		sample_number	adj_r2	q-value (one-sided Moran test with 1,000 permutations, FDR correction across 53 comparisons)
	IC1	4195	0.599915	0
	IC2	4556	0.807191	0
	IC3	3812	0.767222	0
	IC4	3785	0.863001	0
	IC5	4406	0.70325	0
	IC6	4154	0.735227	0
	IC7	5578	0.527089	0.0147222
	IC8	3641	0.491245	0.215926
	IC9	4306	0.390041	0.714348
	IC10	3820	0.698059	0.0252381
	IC11	4482	0.337672	0.82695
	IC12	4676	0.430075	0.446574
	IC13	5495	0.316977	0.525691
	IC14	5263	0.355284	0.0956944
	IC15	5414	0.612469	0.0836842
	IC16	5458	0.375523	0.450965
	IC17	4552	0.677615	0
	IC18	3972	0.628081	0.694889
	IC19	4534	0.368981	0.593095
	IC20	4432	0.638464	0.658485
	IC21	4669	0.40798	0.450965
	IC22	4836	0.56938	0
	IC23	4930	0.37504	0.502821
	IC24	4602	0.705136	0.0956944
	IC25	4892	0.534911	0.359032
	IC26	5334	0.284272	0.844467
	IC27	4909	0.548925	0.0353333
	IC28	5159	0.555567	0.386458
	IC29	4748	0.423503	0.525691
	IC30	5357	0.370469	0.835486
	IC31	5381	0.523954	0.0441667
	IC32	5643	0.482608	0.129103
	IC33	5382	0.270641	0.866013
	IC34	6023	0.233335	0.866346
	IC35	5203	0.511233	0.0147222
	IC36	5898	0.303484	0.436471
	IC37	4651	0.666578	0
	IC38	5666	0.136712	0.983333
	IC39	4690	0.356024	0.844467
	IC40	5296	0.386794	0.347444
	IC41	4461	0.524281	0.233452
	IC42	4791	0.414754	0.28023
	IC43	4614	0.574958	0.0883333
	IC44	4282	0.595566	0.0623529
	IC45	4393	0.62815	0.0836842
	IC46	4429	0.431105	0.446574
	IC47	3672	0.453487	0.603953
	IC48	4780	0.613976	0.0147222
	IC49	6083	0.434713	0.0252381
	IC50	4234	0.433241	0.0925397
	IC51	4428	0.542831	0.406869
	IC52	4061	0.545374	0.129103
	IC53	3864	0.547643	0.0956944

## Sheet: Fig. 3b
Fig. 3b
			sample_number	5HT1a	5HT1b	5HT2a	5HT4	5HT6	5HTT	D1	D2	DAT	NET	H3	A4B2	M1	VAChT	CB1	MOR	NMDA	mGluR5	GABAa
	Contribution	IC1	4195	0.0346762	0.0347267	0.00865978	0.0232982	0.0248435	0.0312662	0.0316229	0.146576	0.0237101	0.23248	0.0256544	0.0314803	0.0305344	0.0427917	0.125176	0.0965849	0.0217886	0.0222324	0.0118975
		IC2	4556	0.0422499	0.047039	0.011919	0.0114861	0.0273279	0.0809391	0.0191686	0.0259654	0.0402099	0.263341	0.0219553	0.130208	0.119906	0.0147722	0.0164058	0.0268944	0.0384504	0.0428902	0.018872
		IC3	3812	0.0204063	0.0734665	0.00606826	0.0532934	0.0766124	0.0122046	0.0804973	0.0631837	0.0473597	0.0100565	0.0603177	0.0145851	0.0620443	0.149484	0.110883	0.087336	0.0269535	0.030397	0.0148507
		IC4	3785	0.0157127	0.0695194	0.0120404	0.0572776	0.0717429	0.040988	0.0769389	0.0951373	0.13401	0.0202126	0.0893844	0.0118423	0.0568997	0.0630589	0.0380903	0.0697748	0.0285733	0.0381324	0.0106646
		IC5	4406	0.0756336	0.040384	0.00964608	0.0125691	0.0168549	0.031832	0.0192554	0.0270205	0.0125833	0.0580874	0.024815	0.327776	0.0797665	0.0136935	0.0896593	0.0672474	0.0567822	0.028349	0.008045
		IC6	4154	0.0330828	0.0539906	0.0304776	0.0136629	0.0242616	0.00642248	0.0159395	0.0497643	0.0192953	0.170536	0.0138538	0.0238774	0.090669	0.0201446	0.0575377	0.250519	0.026473	0.0735085	0.0259846
		IC7	5578	0.0950841	0.0812584	0.0120083	0.050615	0.047696	0.0326688	0.0586405	0.0265277	0.0263478	0.0766856	0.0166155	0.0427092	0.0466072	0.0505231	0.0323358	0.0218942	0.0225139	0.252982	0.00628714
		IC8	3641	0.043378	0.189282	0.0109549	0.0144149	0.0252989	0.0187469	0.0965259	0.024196	0.0613482	0.119336	0.0362014	0.0182302	0.0221221	0.0535699	0.0280501	0.170053	0.0152247	0.0328303	0.0202363
		IC9	4306	0.0266159	0.127457	0.0165332	0.0196266	0.0146436	0.0196338	0.0375314	0.0134811	0.0420814	0.0778978	0.0366741	0.0319026	0.0359507	0.0438315	0.0793785	0.239809	0.0745216	0.0373096	0.0251206
		IC10	3820	0.0143898	0.0319182	0.0169733	0.021623	0.0180017	0.0315603	0.0320884	0.0239291	0.0624397	0.397027	0.0338926	0.086097	0.0450533	0.0364634	0.0243689	0.0711803	0.0186478	0.0216642	0.0126824
		IC11	4482	0.0243268	0.148839	0.0165929	0.0317384	0.0669189	0.0409708	0.029072	0.0287981	0.0182716	0.138678	0.0170972	0.0673327	0.0457082	0.0216092	0.0570824	0.166458	0.0471748	0.0293224	0.00400789
		IC12	4676	0.108725	0.195487	0.0651796	0.0405486	0.0149647	0.0149742	0.0182649	0.0148364	0.0851867	0.0481948	0.0524695	0.0769219	0.109783	0.0119029	0.0591554	0.0310207	0.0139365	0.0347293	0.0037193
		IC13	5495	0.114088	0.0571626	0.0160348	0.0159024	0.0297388	0.0200204	0.0452038	0.116957	0.0504366	0.0306498	0.0229774	0.0361326	0.0799654	0.0584206	0.0190326	0.137	0.0770453	0.0372776	0.0359546
		IC14	5263	0.0239692	0.326998	0.038305	0.0381697	0.0167366	0.0180166	0.0353102	0.0394135	0.0157122	0.0588475	0.0587562	0.0374288	0.0829684	0.0295916	0.0459035	0.0429099	0.0370514	0.0321694	0.0217418
		IC15	5414	0.0161306	0.0337766	0.0229144	0.0340697	0.0276193	0.075051	0.0700211	0.0270482	0.262529	0.0296238	0.0239945	0.0206844	0.14111	0.0658974	0.0424644	0.034065	0.0230179	0.0471933	0.00278948
		IC16	5458	0.0342213	0.0312274	0.01883	0.0197076	0.0522933	0.0141093	0.0250786	0.10712	0.0409834	0.0798494	0.0621243	0.00872959	0.157882	0.12721	0.0991177	0.0478137	0.00834214	0.0578874	0.00747329
		IC17	4552	0.0249753	0.0456661	0.0161591	0.0276674	0.0501401	0.0476067	0.0901198	0.0814191	0.0149177	0.0255122	0.0857017	0.0187534	0.0381704	0.0136556	0.230354	0.0197539	0.019783	0.139786	0.00985881
		IC18	3972	0.0335901	0.0861185	0.0131206	0.0129503	0.042339	0.021502	0.15255	0.0187213	0.0148719	0.0395811	0.0340005	0.0461194	0.0663355	0.0150422	0.0602769	0.120578	0.0136402	0.186799	0.0218639
		IC19	4534	0.11285	0.0246714	0.047844	0.0536595	0.035474	0.0161453	0.0449689	0.0330819	0.0258454	0.0164699	0.0927631	0.0175647	0.0586015	0.0498658	0.0806607	0.0237028	0.0210875	0.234888	0.00985546
		IC20	4432	0.0263452	0.0395472	0.014446	0.0143419	0.0500689	0.0107733	0.0594615	0.0426177	0.13335	0.166032	0.0357223	0.0377669	0.0992744	0.0329753	0.0524149	0.108845	0.0155213	0.0484589	0.0120375
		IC21	4669	0.0737303	0.164693	0.0369561	0.0318918	0.0283896	0.100177	0.0159848	0.120396	0.0291166	0.0342241	0.0328606	0.130878	0.0264055	0.0344397	0.0320799	0.0550103	0.00968743	0.0271459	0.0159328
		IC22	4836	0.069178	0.142974	0.0201623	0.0263591	0.0291125	0.0117484	0.210432	0.0356745	0.0180334	0.0284239	0.0304729	0.0538554	0.0445705	0.0165069	0.0983307	0.0178584	0.0195951	0.0857753	0.0409367
		IC23	4930	0.0372531	0.0832614	0.0263512	0.0416164	0.0252049	0.0437567	0.0260512	0.0524587	0.0273825	0.116192	0.0843228	0.0470495	0.0801639	0.0169287	0.168206	0.0554622	0.00898011	0.0463607	0.012998
		IC24	4602	0.0781804	0.0892699	0.0142006	0.0249084	0.0281917	0.0150919	0.178195	0.0381572	0.107358	0.0194488	0.0106654	0.0195643	0.0741378	0.0127064	0.0459528	0.122675	0.0273094	0.0306903	0.0632963
		IC25	4892	0.0497923	0.0363731	0.0110256	0.0114542	0.165647	0.0227282	0.0287464	0.121808	0.0786479	0.0217601	0.203872	0.0259746	0.0393341	0.019019	0.0361627	0.0657033	0.0201217	0.0293033	0.0125257
		IC26	5334	0.0455374	0.039649	0.0268864	0.0385788	0.023749	0.134922	0.0942713	0.0243526	0.123007	0.0102471	0.0164049	0.0717017	0.0681664	0.0952673	0.113282	0.0303655	0.010821	0.0309092	0.00188205
		IC27	4909	0.0354946	0.0214896	0.0192047	0.0525071	0.0279565	0.0410669	0.0321489	0.0412733	0.252191	0.0540777	0.0705872	0.0422164	0.0483382	0.0535057	0.0228923	0.031	0.0173235	0.130128	0.00659889
		IC28	5159	0.0157548	0.0220994	0.0175049	0.0192592	0.105471	0.0191424	0.0258615	0.0416146	0.0174603	0.0745947	0.275587	0.0154261	0.0450518	0.0956275	0.0332647	0.129615	0.0145691	0.0216687	0.0104276
		IC29	4748	0.0305002	0.208557	0.0247683	0.0197949	0.164967	0.0669333	0.0184127	0.0816488	0.0252677	0.0328831	0.0482684	0.0142565	0.0442531	0.0289347	0.112212	0.0217218	0.00749081	0.0361164	0.0130134
		IC30	5357	0.0279772	0.0536501	0.0107199	0.0125019	0.0300052	0.0234327	0.0705674	0.0396288	0.0368106	0.237143	0.0692767	0.0521066	0.0290097	0.0234987	0.0993679	0.0860433	0.0141585	0.0777565	0.00634511
		IC31	5381	0.0596216	0.147176	0.00712378	0.015368	0.0229139	0.0170339	0.0146193	0.0660857	0.0139584	0.0503963	0.0385408	0.264698	0.0296943	0.0271411	0.14204	0.0244599	0.00929532	0.0429651	0.00686803
		IC32	5643	0.0961472	0.0129928	0.0514061	0.0874272	0.0181181	0.102297	0.0344757	0.0726917	0.0664596	0.0772801	0.115577	0.0258273	0.0667709	0.0225236	0.0316026	0.0319743	0.00917095	0.0537217	0.0235359
		IC33	5382	0.0360392	0.0730816	0.0425588	0.0498923	0.0163403	0.0475139	0.103528	0.086186	0.0907082	0.0665105	0.0460146	0.0610731	0.100097	0.0296803	0.0391151	0.0644608	0.00950403	0.0345018	0.00319473
		IC34	6023	0.194891	0.0199273	0.0148345	0.014963	0.0365759	0.00596173	0.299257	0.0163628	0.0201954	0.0169378	0.0608323	0.0416519	0.0377959	0.0241027	0.0560303	0.0354023	0.0134845	0.0649476	0.0258459
		IC35	5203	0.00903909	0.0636344	0.0170572	0.0132818	0.166891	0.0167322	0.0657266	0.0272086	0.0337826	0.219196	0.0751639	0.0178552	0.0281989	0.0594786	0.0132105	0.11179	0.0126849	0.0197845	0.0292841
		IC36	5898	0.0376348	0.122071	0.0229697	0.0199556	0.0146514	0.0156352	0.031831	0.0418735	0.0304341	0.023392	0.062901	0.0472619	0.057176	0.0220786	0.0997962	0.280464	0.0287286	0.0374394	0.00370598
		IC37	4651	0.114087	0.0234541	0.0273497	0.0220525	0.18254	0.0142822	0.0225468	0.0237009	0.130101	0.0258717	0.046516	0.0236477	0.0253579	0.0462498	0.192315	0.0310893	0.0120335	0.0274532	0.00935218
		IC38	5666	0.0255515	0.0269062	0.0219845	0.018448	0.0144162	0.0150638	0.0807227	0.0174279	0.164552	0.0187298	0.247638	0.0143509	0.0826292	0.0253885	0.0432397	0.0210634	0.010736	0.14373	0.00742156
		IC39	4690	0.0543626	0.0420739	0.0319803	0.051177	0.0199881	0.066346	0.0148664	0.064579	0.0714426	0.0260737	0.05944	0.0178935	0.245553	0.0437121	0.0634013	0.0740203	0.0110426	0.0332311	0.00881685
		IC40	5296	0.114077	0.299217	0.013958	0.022227	0.0158872	0.0147505	0.0243086	0.0782437	0.0489631	0.054965	0.0163871	0.0248568	0.0347173	0.0286922	0.0593063	0.0215119	0.00978157	0.10833	0.00982004
		IC41	4461	0.0356361	0.192937	0.07138	0.0505225	0.0538957	0.0302665	0.0295075	0.0516973	0.0215572	0.0604751	0.0362816	0.0295642	0.108349	0.0157898	0.0486893	0.0176286	0.0124819	0.0988521	0.0344881
		IC42	4791	0.0107348	0.0404105	0.0107502	0.0298453	0.0674779	0.0417134	0.0750925	0.0433364	0.0246557	0.0226183	0.0359095	0.056961	0.0202767	0.0727127	0.0342427	0.139411	0.197446	0.050122	0.0262822
		IC43	4614	0.089211	0.0408364	0.0164568	0.0177301	0.0329306	0.0134215	0.0354099	0.0796903	0.01241	0.0775929	0.0177069	0.0263803	0.0573195	0.0187721	0.143734	0.122391	0.0195938	0.162962	0.0154502
		IC44	4282	0.0271506	0.145127	0.01136	0.012004	0.0233249	0.0172863	0.194562	0.127536	0.113241	0.0172165	0.017834	0.0490166	0.0261803	0.0314383	0.0337358	0.0719537	0.0333254	0.0450675	0.00263966
		IC45	4393	0.0288556	0.0207133	0.0353172	0.0464796	0.0581035	0.0289235	0.0424765	0.0587045	0.0220152	0.0301618	0.101017	0.0800508	0.217856	0.0203909	0.0511629	0.0688335	0.0119222	0.0686546	0.00836164
		IC46	4429	0.0780659	0.0394135	0.0176943	0.02251	0.070157	0.0109039	0.170424	0.143841	0.135098	0.013285	0.0268708	0.0197278	0.0305591	0.0491065	0.0592321	0.0149954	0.0257107	0.0608494	0.0115559
		IC47	3672	0.0221598	0.0261383	0.0175894	0.0751838	0.0498384	0.0732395	0.0991705	0.0257532	0.0773174	0.0115375	0.0827261	0.0423876	0.0386247	0.04772	0.0247969	0.125558	0.0167892	0.068626	0.0748437
		IC48	4780	0.0248761	0.245614	0.0146402	0.0134506	0.0885411	0.0158692	0.0380121	0.0549488	0.0148381	0.0720021	0.049365	0.0433614	0.082314	0.0142212	0.0538502	0.0618171	0.0147418	0.0913262	0.00621059
		IC49	6083	0.0488474	0.0172775	0.0112396	0.023518	0.165733	0.0344976	0.0502629	0.0463308	0.0157346	0.0797503	0.106626	0.0567431	0.0286695	0.0240977	0.134098	0.0548619	0.0101042	0.0888623	0.00274597
		IC50	4234	0.0345971	0.0176953	0.0226517	0.0184294	0.0923504	0.0122133	0.0146462	0.0279874	0.0525263	0.01402	0.206141	0.0903644	0.0227196	0.0428596	0.0560205	0.06231	0.0554339	0.0467817	0.110252
		IC51	4428	0.0232321	0.0406172	0.00958692	0.0175609	0.0306305	0.016021	0.0645753	0.0514469	0.0971371	0.0449173	0.139896	0.0361728	0.0614716	0.0125436	0.228102	0.0688792	0.0162046	0.0302227	0.0107816
		IC52	4061	0.0273163	0.0241401	0.0250109	0.131845	0.0205091	0.0290559	0.0286429	0.0305767	0.0662105	0.0177851	0.221166	0.0210951	0.0330774	0.0558411	0.128057	0.0503293	0.0344723	0.0267414	0.0281268
		IC53	3864	0.031064	0.0290863	0.031949	0.027153	0.131477	0.0144564	0.0352269	0.0457972	0.0158084	0.0364748	0.0849145	0.163531	0.0483821	0.0275655	0.134339	0.028229	0.0357348	0.0656688	0.0131426
			sample_number	5HT1a	5HT1b	5HT2a	5HT4	5HT6	5HTT	D1	D2	DAT	NET	H3	A4B2	M1	VAChT	CB1	MOR	NMDA	mGluR5	GABAa
	q-value (one-sided Moran test with 1,000 permutations, FDR correction across 53*19 comparisons)	IC1	4195	0.826344	0.642766	0.883132	0.652685	0.880371	0.498705	0.715528	0.43878	0.822535	0	0.822535	0.715528	0.858458	0.757957	0.397827	0.56671	0.831468	0.880371	0.846682
		IC2	4556	0.56671	0.234186	0.984083	0.809409	0.958553	0.150299	0.710064	0.831468	0.571348	0	0.822535	0.51641	0.0883333	0.822535	0.87756	0.551565	0.124321	0.880371	0.880371
		IC3	3812	0.87661	0.319683	0.956078	0	0.282667	0.831468	0	0.506313	0.446139	0.880371	0.124321	0.880371	0.787789	0	0.51641	0.338746	0.431571	0.822535	0.831468
		IC4	3785	0.831468	0.150299	0.635369	0.124321	0.479524	0.124321	0	0.0883333	0	0.858458	0.150299	0.87192	0.183927	0	0.818516	0.3021	0.782642	0.831468	0.826344
		IC5	4406	0.526536	0.319683	0.863541	0.820683	0.972205	0.866832	0.671333	0.824648	0.831468	0.769436	0.820683	0	0.493627	0.880371	0.605516	0.433855	0.51641	0.863541	0.883132
		IC6	4154	0.831468	0.757957	0.124321	0.822535	0.831468	0.883132	0.880371	0.51641	0.831468	0	0.880371	0.822535	0	0.856495	0.782642	0	0.3021	0.540341	0.0883333
		IC7	5578	0.606782	0.0883333	0.776054	0.124321	0.822535	0.433855	0.526536	0.822535	0.571348	0.606782	0.908405	0.822535	0.824648	0.606782	0.740292	0.831468	0.620254	0	0.789315
		IC8	3641	0.782642	0.363639	0.846682	0.883132	0.831468	0.875652	0.397827	0.866832	0.822535	0.416521	0.822535	0.863541	0.883132	0.671333	0.880371	0.150299	0.776054	0.826344	0.578249
		IC9	4306	0.862477	0.782642	0.831468	0.824648	0.930419	0.87192	0.822535	0.969323	0.837889	0.652685	0.857543	0.917781	0.880371	0.824648	0.822535	0.150299	0.605516	0.874876	0.605516
		IC10	3820	0.919435	0.87192	0.857543	0.822535	0.908405	0.822535	0.782642	0.831468	0.822535	0	0.782642	0.387308	0.880371	0.811588	0.831468	0.613719	0.880371	0.950066	0.710064
		IC11	4482	0.894859	0.818516	0.837889	0.822535	0.51641	0.818516	0.883132	0.846682	0.919435	0.600379	0.984083	0.682339	0.880371	0.944501	0.9393	0.506313	0.735566	0.908405	0.950066
		IC12	4676	0.234186	0.485301	0.51641	0.645513	0.915122	0.883132	0.880371	0.883132	0.822535	0.822535	0.691078	0.831468	0.782642	0.979453	0.824648	0.883132	0.875652	0.880371	0.923355
		IC13	5495	0.0883333	0.822535	0.878299	0.875652	0.883132	0.782642	0.817946	0.620254	0.883132	0.822535	0.883132	0.822535	0.620254	0.782642	0.910095	0.43878	0.209792	0.858458	0.43878
		IC14	5263	0.862477	0.0883333	0.601793	0.551565	0.858458	0.858458	0.822535	0.782642	0.831468	0.782642	0.697489	0.879945	0.525539	0.850356	0.782642	0.783222	0.697489	0.789315	0.479524
		IC15	5414	0.883132	0.831468	0.433855	0.319683	0.822535	0	0.338746	0.923986	0.485301	0.824648	0.860441	0.941418	0.818516	0.818516	0.617034	0.822535	0.680255	0.941418	0.883132
		IC16	5458	0.846682	0.883132	0.831468	0.829227	0.606782	0.846682	0.875652	0.56671	0.831468	0.601793	0.822535	0.984083	0.554312	0.209792	0.526536	0.822535	0.908405	0.809409	0.826344
		IC17	4552	0.787789	0.822535	0.818516	0.659759	0.363639	0	0.822535	0.822535	0.809409	0.782642	0.56671	0.831468	0.124321	0.831468	0	0.831468	0.682339	0	0.809409
		IC18	3972	0.860441	0.822535	0.9393	0.900385	0.776054	0.822535	0.587417	0.923986	0.875652	0.822535	0.818516	0.613719	0.671333	0.87661	0.831468	0.880371	0.880371	0.150299	0.831468
		IC19	4534	0.378978	0.970767	0.319683	0.282667	0.866832	0.880371	0.831468	0.860441	0.831468	0.935582	0.56671	0.883132	0.860441	0.768628	0.799992	0.929815	0.831468	0.359643	0.846682
		IC20	4432	0.822535	0.880371	0.879024	0.880371	0.554312	0.908405	0.822535	0.822535	0.789315	0.551565	0.800373	0.822535	0.43878	0.858458	0.782642	0.831468	0.880371	0.862477	0.885734
		IC21	4669	0.846682	0.56671	0.600379	0.498705	0.880371	0.54346	0.9393	0.578249	0.860441	0.831468	0.715528	0.617034	0.87192	0.831468	0.956078	0.952568	0.879024	0.824648	0.92272
		IC22	4836	0.774615	0.150299	0.3021	0.150299	0.831468	0.822535	0.183927	0.824648	0.817946	0.710064	0.659759	0.51641	0.811845	0.874876	0.338746	0.87192	0.506313	0.3021	0.446139
		IC23	4930	0.822535	0.757957	0.66446	0.493627	0.972205	0.578249	0.822535	0.56671	0.880371	0.209792	0.234186	0.860441	0.846682	0.883132	0.822535	0.850356	0.930419	0.867866	0.862477
		IC24	4602	0.150299	0.768628	0.880371	0.824648	0.811588	0.858458	0.397827	0.879024	0.124321	0.954073	0.99197	0.878299	0.363639	0.974626	0.883132	0.789315	0.769436	0.880371	0.124321
		IC25	4892	0.831468	0.860441	0.883132	0.87661	0.124321	0.824648	0.831468	0.601793	0.740292	0.880371	0	0.740292	0.872913	0.880371	0.849157	0.822535	0.822535	0.883132	0.822535
		IC26	5334	0.868892	0.875652	0.880371	0.831468	0.944501	0.446139	0.554312	0.950066	0.525539	0.984083	0.983266	0.613719	0.822535	0.822535	0.822535	0.915122	0.92272	0.883132	0.99159
		IC27	4909	0.635369	0.860441	0.54346	0.0883333	0.831468	0.363639	0.727451	0.645513	0.209792	0.645513	0.56671	0.782642	0.613719	0.282667	0.822535	0.831468	0.741473	0.587417	0.862477
		IC28	5159	0.915122	0.969323	0.822535	0.822535	0.338746	0.822535	0.880371	0.822535	0.87756	0.493627	0.234186	0.923355	0.857543	0.56671	0.799992	0.526536	0.981859	0.984083	0.671333
		IC29	4748	0.846682	0.431571	0.671333	0.846682	0.267008	0.606782	0.908405	0.498705	0.880371	0.860441	0.824648	0.942963	0.822535	0.878299	0.741473	0.938729	0.986463	0.829227	0.782642
		IC30	5357	0.883132	0.915122	0.929206	0.885734	0.892087	0.813972	0.715528	0.822535	0.831468	0.282667	0.781053	0.526536	0.993333	0.883132	0.776054	0.824648	0.879945	0.856495	0.822535
		IC31	5381	0.776054	0.3021	0.941418	0.809409	0.822535	0.727451	0.880371	0.319683	0.880371	0.613719	0.831468	0	0.879024	0.813972	0.183927	0.857543	0.878299	0.822535	0.613719
		IC32	5643	0	0.930419	0.56671	0.446139	0.873899	0.183927	0.822535	0.613719	0.359643	0.822535	0.774615	0.809409	0.831468	0.749256	0.878299	0.880371	0.908405	0.741473	0.267008
		IC33	5382	0.872913	0.782642	0.51641	0.506313	0.984083	0.818516	0.782642	0.789315	0.740292	0.822535	0.879024	0.818516	0.824648	0.880371	0.908405	0.822535	0.937159	0.883132	0.964956
		IC34	6023	0.776054	0.941418	0.908405	0.885734	0.867866	0.99159	0.282667	0.961023	0.908405	0.970767	0.826344	0.868892	0.880371	0.883132	0.87192	0.860441	0.933003	0.822535	0.617034
		IC35	5203	0.962497	0.789315	0.831468	0.880371	0.150299	0.822535	0.824648	0.789315	0.858458	0.234186	0.741473	0.908405	0.831468	0.363639	0.886524	0.150299	0.880371	0.900385	0.124321
		IC36	5898	0.822535	0.822535	0.715528	0.783222	0.915122	0.822535	0.820683	0.706095	0.846682	0.880371	0.822535	0.789315	0.826344	0.862477	0.554312	0.0883333	0.818516	0.880371	0.908405
		IC37	4651	0.56671	0.617034	0.811845	0.671333	0.485301	0.880371	0.822535	0.813972	0.387308	0.822535	0.378978	0.822535	0.878299	0.378978	0	0.789315	0.831468	0.879945	0.883132
		IC38	5666	0.962497	0.979453	0.923986	0.969323	0.99197	0.983266	0.822535	0.993333	0.789315	0.991208	0.715528	0.988838	0.883132	0.968864	0.92272	0.99197	0.99159	0.809409	0.942963
		IC39	4690	0.822535	0.880371	0.783222	0.431571	0.923355	0.756993	0.956078	0.820683	0.831468	0.908405	0.860441	0.883132	0.183927	0.826344	0.824648	0.715528	0.966417	0.938729	0.883132
		IC40	5296	0.378978	0.571348	0.822535	0.783222	0.886524	0.831468	0.854063	0.485301	0.822535	0.809409	0.883132	0.846682	0.860441	0.782642	0.811588	0.878299	0.880371	0.635369	0.800373
		IC41	4461	0.809409	0.789315	0	0.150299	0.846682	0.782642	0.822535	0.831468	0.822535	0.806578	0.822535	0.820683	0.397827	0.880371	0.645513	0.860441	0.880371	0.493627	0.51641
		IC42	4791	0.954073	0.769436	0.883132	0.782642	0.822535	0.765556	0.498705	0.740292	0.809409	0.826344	0.822535	0.682339	0.966417	0.387308	0.868892	0.359643	0	0.768628	0.831468
		IC43	4614	0.613719	0.811845	0.66446	0.727451	0.822535	0.818516	0.811845	0.51641	0.886524	0.820683	0.929815	0.831468	0.880371	0.831468	0.54346	0.822535	0.822535	0.234186	0.620254
		IC44	4282	0.837889	0.150299	0.87756	0.883132	0.860441	0.824648	0	0.387308	0	0.929206	0.883132	0.740292	0.862477	0.757957	0.883132	0.822535	0.397827	0.605516	0.955573
		IC45	4393	0.831468	0.880371	0.795654	0.209792	0.822535	0.51641	0.824648	0.740292	0.831468	0.862477	0.124321	0.282667	0.209792	0.831468	0.831468	0.183927	0.822535	0.818516	0.831468
		IC46	4429	0.209792	0.880371	0.883132	0.879024	0.822535	0.908405	0.282667	0.416521	0.363639	0.946033	0.885734	0.831468	0.955573	0.822535	0.858458	0.883132	0.600379	0.54346	0.822535
		IC47	3672	0.87192	0.849157	0.880371	0.479524	0.601793	0	0.831468	0.929815	0.826344	0.946033	0.822535	0.910095	0.908405	0.873899	0.831468	0.433855	0.822535	0.56671	0.433855
		IC48	4780	0.822535	0	0.824648	0.831468	0.446139	0.850356	0.66446	0.769436	0.866832	0.800373	0.822535	0.635369	0.822535	0.866832	0.671333	0.554312	0.831468	0.598907	0.862477
		IC49	6083	0.789315	0.880371	0.857543	0.601793	0.387308	0.56671	0.782642	0.682339	0.906902	0.51641	0.43878	0.571348	0.824648	0.822535	0.498705	0.776054	0.875652	0.525539	0.880371
		IC50	4234	0.826344	0.831468	0.820683	0.831468	0.363639	0.824648	0.857543	0.822535	0.824648	0.883132	0	0.433855	0.885734	0.87192	0.822535	0.822535	0.485301	0.776054	0.43878
		IC51	4428	0.874876	0.782642	0.941418	0.873899	0.824648	0.908405	0.600379	0.915122	0.51641	0.600379	0.124321	0.831468	0.883132	0.922081	0.433855	0.51641	0.87192	0.883132	0.880371
		IC52	4061	0.858458	0.858458	0.800373	0.124321	0.883132	0.782642	0.822535	0.822535	0.51641	0.880371	0	0.857543	0.831468	0.862477	0.51641	0.526536	0.54346	0.867866	0.727451
		IC53	3864	0.883132	0.889309	0.883132	0.883132	0.363639	0.879024	0.822535	0.642766	0.937159	0.824648	0.124321	0.124321	0.908405	0.826344	0.387308	0.809409	0.782642	0.872913	0.781053

## Sheet: Fig. 4a
Fig. 4a
			IC6	IC7	IC8	IC9	IC10	IC11	IC12	IC13	IC14	IC15	IC16	IC17	IC18	IC19	IC20	IC21	IC22	IC23	IC24	IC25	IC26	IC27	IC28	IC29	IC30	IC31	IC32	IC33	IC34	IC35	IC36	IC37	IC38	IC39	IC40	IC41	IC42	IC43	IC44	IC45	IC46	IC47	IC48	IC49
	celltype	IC6	0	0.469565	-0.126957	-0.61913	-0.618261	-0.46	-0.598261	-0.608696	-0.486087	-0.250435	-0.696522	-0.228696	-0.184348	0.286957	-0.32	-0.17913	0.435652	-0.11913	-0.13913	0.586957	0.42	0.308696	0.388696	0.198261	0.482609	-0.313043	0.184348	-0.0147826	0.246957	-0.237391	0.515652	0.508696	0.0373913	-0.0643478	0.418261	0.4	0.594783	-0.312174	-0.122609	0.202609	-0.458261	0.445217	-0.584348	-0.0226087
		IC7	0.469565	0	0.281739	-0.318261	-0.0626087	-0.249565	-0.422609	-0.29913	0.0782609	-0.752174	-0.507826	-0.457391	-0.442609	-0.525217	-0.656522	-0.572174	-0.242609	-0.609565	-0.53913	-0.158261	0.157391	0.861739	0.374783	0.17913	0.770435	0.02	-0.129565	-0.105217	-0.188696	-0.0321739	0.175652	0.616522	-0.208696	0.42	0.232174	0.224348	0.696522	-0.505217	-0.229565	0.683478	-0.0669565	0.669565	-0.76	-0.0573913
		IC8	-0.126957	0.281739	0	0.663478	0.582609	0.66	0.590435	0.584348	0.802609	-0.417391	0.494783	0.0121739	0.217391	-0.387826	0.08	0.0678261	-0.390435	-0.00347826	0.110435	-0.542609	-0.666087	0.0704348	-0.589565	0.00434783	-0.013913	0.362609	-0.798261	-0.06	-0.498261	-0.271304	-0.550435	-0.363478	-0.345217	-0.0226087	-0.135652	-0.545217	-0.0713043	-0.685217	-0.504348	-0.148696	-0.11913	-0.30087	-0.297391	-0.778261
		IC9	-0.61913	-0.318261	0.663478	0	0.832174	0.894783	0.918261	0.936522	0.810435	-0.0234783	0.917391	0.112174	0.357391	-0.247826	0.335652	0.205217	-0.497391	0.171304	0.218261	-0.617391	-0.593913	-0.362609	-0.723478	-0.0773913	-0.429565	0.446087	-0.66	-0.08	-0.393913	0.0486957	-0.656522	-0.633913	-0.214783	0.0504348	-0.332174	-0.644348	-0.670435	-0.317391	-0.222609	-0.426957	0.206957	-0.675652	0.24087	-0.624348
		IC10	-0.618261	-0.0626087	0.582609	0.832174	0	0.783478	0.751304	0.84	0.808696	-0.213913	0.712174	-0.0704348	0.146957	-0.441739	0.123478	-0.046087	-0.574783	-0.106087	0.00347826	-0.685217	-0.570435	-0.102609	-0.492174	-0.187826	-0.244348	0.36	-0.584348	-0.225217	-0.450435	0.170435	-0.586087	-0.32087	-0.381739	0.275652	-0.25913	-0.489565	-0.509565	-0.26	-0.263478	-0.0130435	0.337391	-0.283478	0.0669565	-0.506957
		IC11	-0.46	-0.249565	0.66	0.894783	0.783478	0	0.894783	0.875652	0.686087	-0.0147826	0.854783	0.0486957	0.30087	-0.128696	0.3	0.207826	-0.33913	0.171304	0.249565	-0.455652	-0.507826	-0.371304	-0.662609	-0.173043	-0.456522	0.304348	-0.606957	-0.0521739	-0.388696	0.00521739	-0.569565	-0.518261	-0.333913	0.0904348	-0.311304	-0.56	-0.542609	-0.452174	-0.396522	-0.453913	-0.02	-0.613043	0.144348	-0.715652
		IC12	-0.598261	-0.422609	0.590435	0.918261	0.751304	0.894783	0	0.89913	0.717391	0.167826	0.927826	0.136522	0.311304	-0.0930435	0.373913	0.221739	-0.375652	0.206957	0.26087	-0.515652	-0.544348	-0.446957	-0.664348	-0.102609	-0.502609	0.393043	-0.541739	0.0365217	-0.236522	0.00956522	-0.601739	-0.661739	-0.149565	-0.0417391	-0.268696	-0.629565	-0.666957	-0.248696	-0.20087	-0.558261	0.0217391	-0.750435	0.342609	-0.535652
		IC13	-0.608696	-0.29913	0.584348	0.936522	0.84	0.875652	0.89913	0	0.786957	-0.0826087	0.931304	-0.0930435	0.153913	-0.292174	0.16087	0.0104348	-0.572174	-0.00956522	0.033913	-0.616522	-0.43913	-0.265217	-0.603478	0.06	-0.368696	0.59913	-0.518261	0.04	-0.197391	0.217391	-0.577391	-0.522609	-0.0495652	0.201739	-0.175652	-0.473043	-0.704348	-0.286957	-0.309565	-0.348696	0.178261	-0.617391	0.218261	-0.516522
		IC14	-0.486087	0.0782609	0.802609	0.810435	0.808696	0.686087	0.717391	0.786957	0	-0.329565	0.666957	-0.0452174	0.0869565	-0.455652	0.0104348	-0.113913	-0.643478	-0.151304	-0.0634783	-0.715652	-0.650435	0.0478261	-0.643478	0.0791304	-0.0434783	0.596522	-0.59913	0.0191304	-0.373043	0.000869565	-0.633043	-0.350435	-0.129565	0.125217	-0.126957	-0.546957	-0.347826	-0.357391	-0.38087	-0.0956522	0.229565	-0.408696	-0.0426087	-0.562609
		IC15	-0.250435	-0.752174	-0.417391	-0.0234783	-0.213913	-0.0147826	0.167826	-0.0826087	-0.329565	0	0.136522	0.526087	0.437391	0.697391	0.618261	0.566957	0.49913	0.675652	0.583478	0.373043	-0.0391304	-0.677391	-0.126957	-0.414783	-0.54087	-0.36	0.165217	0.157391	0.0869565	-0.0913043	0.130435	-0.488696	0.0565217	-0.505217	-0.195652	-0.281739	-0.305217	0.493043	0.194783	-0.636522	-0.0643478	-0.454783	0.74087	0.175652
		IC16	-0.696522	-0.507826	0.494783	0.917391	0.712174	0.854783	0.927826	0.931304	0.666957	0.136522	0	0.163478	0.327826	-0.143478	0.386087	0.248696	-0.472174	0.218261	0.243478	-0.568696	-0.484348	-0.458261	-0.687826	-0.0208696	-0.564348	0.506087	-0.449565	0.0678261	-0.187826	0.0556522	-0.66087	-0.670435	-0.0391304	-0.0426087	-0.222609	-0.538261	-0.76087	-0.137391	-0.173043	-0.551304	0.124348	-0.788696	0.421739	-0.437391
		IC17	-0.228696	-0.457391	0.0121739	0.112174	-0.0704348	0.0486957	0.136522	-0.0930435	-0.0452174	0.526087	0.163478	0	0.822609	0.406957	0.784348	0.846957	0.364348	0.856522	0.793043	0.0782609	-0.545217	-0.587826	-0.443478	-0.473913	-0.573043	-0.264348	-0.195652	-0.11913	-0.332174	-0.628696	-0.47913	-0.569565	-0.292174	-0.815652	-0.22	-0.603478	-0.133043	0.332174	0.256522	-0.568696	-0.0217391	-0.477391	0.394783	-0.0965217
		IC18	-0.184348	-0.442609	0.217391	0.357391	0.146957	0.30087	0.311304	0.153913	0.0869565	0.437391	0.327826	0.822609	0	0.350435	0.894783	0.853913	0.274783	0.90087	0.909565	0.0521739	-0.587826	-0.664348	-0.554783	-0.41913	-0.653043	-0.158261	-0.527826	-0.403478	-0.466087	-0.535652	-0.477391	-0.661739	-0.465217	-0.626957	-0.21913	-0.721739	-0.38	0.0669565	-0.0234783	-0.614783	-0.033913	-0.52087	0.326087	-0.470435
		IC19	0.286957	-0.525217	-0.387826	-0.247826	-0.441739	-0.128696	-0.0930435	-0.292174	-0.455652	0.697391	-0.143478	0.406957	0.350435	0	0.371304	0.427826	0.750435	0.606957	0.45913	0.746087	0.13913	-0.609565	-0.086087	-0.117391	-0.306087	-0.375652	0.211304	0.0921739	0.314783	-0.270435	0.301739	-0.256522	0.16087	-0.552174	0.125217	-0.12087	-0.0782609	0.313043	0.086087	-0.610435	-0.414783	-0.323478	0.309565	0.0104348
		IC20	-0.32	-0.656522	0.08	0.335652	0.123478	0.3	0.373913	0.16087	0.0104348	0.618261	0.386087	0.784348	0.894783	0.371304	0	0.92	0.323478	0.897391	0.951304	0.1	-0.583478	-0.8	-0.545217	-0.51913	-0.824348	-0.231304	-0.342609	-0.321739	-0.392174	-0.453043	-0.442609	-0.675652	-0.392174	-0.66087	-0.365217	-0.542609	-0.49913	0.226087	0.0669565	-0.633043	0.00347826	-0.542609	0.555652	-0.306957
		IC21	-0.17913	-0.572174	0.0678261	0.205217	-0.046087	0.207826	0.221739	0.0104348	-0.113913	0.566957	0.248696	0.846957	0.853913	0.427826	0.92	0	0.442609	0.918261	0.925217	0.163478	-0.532174	-0.732174	-0.47913	-0.522609	-0.732174	-0.303478	-0.302609	-0.171304	-0.402609	-0.533043	-0.373043	-0.667826	-0.406087	-0.731304	-0.375652	-0.501739	-0.283478	0.178261	0.053913	-0.642609	-0.08	-0.490435	0.469565	-0.272174
		IC22	0.435652	-0.242609	-0.390435	-0.497391	-0.574783	-0.33913	-0.375652	-0.572174	-0.643478	0.49913	-0.472174	0.364348	0.274783	0.750435	0.323478	0.442609	0	0.563478	0.486957	0.885217	0.110435	-0.431304	0.177391	-0.370435	-0.225217	-0.7	0.14087	-0.0773913	0.0730435	-0.30087	0.374783	-0.0226087	-0.0617391	-0.413043	-0.195652	0.0434783	0.246957	0.129565	0.164348	-0.296522	-0.46087	0.0678261	-0.00347826	0.0382609
		IC23	-0.11913	-0.609565	-0.00347826	0.171304	-0.106087	0.171304	0.206957	-0.00956522	-0.151304	0.675652	0.218261	0.856522	0.90087	0.606957	0.897391	0.918261	0.563478	0	0.936522	0.333913	-0.428696	-0.808696	-0.446087	-0.486957	-0.742609	-0.341739	-0.304348	-0.221739	-0.285217	-0.5	-0.27913	-0.653913	-0.28	-0.73913	-0.325217	-0.573043	-0.293913	0.189565	0.0826087	-0.73913	-0.169565	-0.548696	0.434783	-0.309565
		IC24	-0.13913	-0.53913	0.110435	0.218261	0.00347826	0.249565	0.26087	0.033913	-0.0634783	0.583478	0.243478	0.793043	0.909565	0.45913	0.951304	0.925217	0.486957	0.936522	0	0.252174	-0.547826	-0.751304	-0.526957	-0.530435	-0.736522	-0.329565	-0.394783	-0.355652	-0.435652	-0.573913	-0.364348	-0.587826	-0.418261	-0.68	-0.35913	-0.555652	-0.32087	0.132174	-0.0226087	-0.634783	-0.118261	-0.492174	0.425217	-0.402609
		IC25	0.586957	-0.158261	-0.542609	-0.617391	-0.685217	-0.455652	-0.515652	-0.616522	-0.715652	0.373043	-0.568696	0.0782609	0.0521739	0.746087	0.1	0.163478	0.885217	0.333913	0.252174	0	0.401739	-0.301739	0.295652	-0.0843478	-0.0626087	-0.546957	0.361739	-0.10087	0.350435	-0.106087	0.524348	0.24	0.215652	-0.250435	0.0373913	0.322609	0.223478	0.166087	0.167826	-0.146087	-0.476522	0.174783	-0.0904348	0.166087
		IC26	0.42	0.157391	-0.666087	-0.593913	-0.570435	-0.507826	-0.544348	-0.43913	-0.650435	-0.0391304	-0.484348	-0.545217	-0.587826	0.13913	-0.583478	-0.532174	0.110435	-0.428696	-0.547826	0.401739	0	0.338261	0.764348	0.47913	0.429565	-0.0634783	0.673913	0.157391	0.688696	0.510435	0.76087	0.558261	0.505217	0.446957	0.375652	0.664348	0.324348	0.146087	0.221739	0.248696	-0.178261	0.392174	-0.158261	0.561739
		IC27	0.308696	0.861739	0.0704348	-0.362609	-0.102609	-0.371304	-0.446957	-0.265217	0.0478261	-0.677391	-0.458261	-0.587826	-0.664348	-0.609565	-0.8	-0.732174	-0.431304	-0.808696	-0.751304	-0.301739	0.338261	0	0.523478	0.353043	0.893913	0.226087	0.157391	0.166087	0.0173913	0.204348	0.283478	0.64	0.0278261	0.557391	0.358261	0.366957	0.642609	-0.295652	-0.186087	0.723478	0.0973913	0.622609	-0.556522	0.270435
		IC28	0.388696	0.374783	-0.589565	-0.723478	-0.492174	-0.662609	-0.664348	-0.603478	-0.643478	-0.126957	-0.687826	-0.443478	-0.554783	-0.086087	-0.545217	-0.47913	0.177391	-0.446087	-0.526957	0.295652	0.764348	0.523478	0	0.174783	0.492174	-0.227826	0.563478	0.0913043	0.430435	0.47913	0.715652	0.572174	0.137391	0.453913	0.21913	0.578261	0.56	0.0634783	0.191304	0.493043	-0.168696	0.689565	-0.34	0.62087
		IC29	0.198261	0.17913	0.00434783	-0.0773913	-0.187826	-0.173043	-0.102609	0.06	0.0791304	-0.414783	-0.0208696	-0.473913	-0.41913	-0.117391	-0.51913	-0.522609	-0.370435	-0.486957	-0.530435	-0.0843478	0.47913	0.353043	0.174783	0	0.447826	0.644348	0.234783	0.189565	0.675652	0.336522	0.246957	0.138261	0.657391	0.332174	0.670435	0.286957	-0.00695652	0.00695652	-0.02	0.0582609	-0.137391	-0.0243478	-0.198261	0.2
		IC30	0.482609	0.770435	-0.013913	-0.429565	-0.244348	-0.456522	-0.502609	-0.368696	-0.0434783	-0.54087	-0.564348	-0.573043	-0.653043	-0.306087	-0.824348	-0.732174	-0.225217	-0.742609	-0.736522	-0.0626087	0.429565	0.893913	0.492174	0.447826	0	0.12	0.205217	0.236522	0.183478	0.181739	0.455652	0.609565	0.186087	0.466087	0.481739	0.345217	0.651304	-0.254783	-0.0956522	0.59913	-0.0295652	0.567826	-0.568696	0.27913
		IC31	-0.313043	0.02	0.362609	0.446087	0.36	0.304348	0.393043	0.59913	0.596522	-0.36	0.506087	-0.264348	-0.158261	-0.375652	-0.231304	-0.303478	-0.7	-0.341739	-0.329565	-0.546957	-0.0634783	0.226087	-0.227826	0.644348	0.12	0	-0.0695652	0.254783	0.235652	0.265217	-0.357391	-0.191304	0.374783	0.241739	0.368696	-0.14087	-0.351304	-0.0765217	-0.318261	-0.0956522	0.0556522	-0.355652	0.00347826	-0.0695652
		IC32	0.184348	-0.129565	-0.798261	-0.66	-0.584348	-0.606957	-0.541739	-0.518261	-0.59913	0.165217	-0.449565	-0.195652	-0.527826	0.211304	-0.342609	-0.302609	0.14087	-0.304348	-0.394783	0.361739	0.673913	0.157391	0.563478	0.234783	0.205217	-0.0695652	0	0.386087	0.685217	0.289565	0.446087	0.505217	0.553913	0.0434783	0.321739	0.715652	0.226087	0.563478	0.376522	0.24087	-0.0452174	0.313043	0.105217	0.833043
		IC33	-0.0147826	-0.105217	-0.06	-0.08	-0.225217	-0.0521739	0.0365217	0.04	0.0191304	0.157391	0.0678261	-0.11913	-0.403478	0.0921739	-0.321739	-0.171304	-0.0773913	-0.221739	-0.355652	-0.10087	0.157391	0.166087	0.0913043	0.189565	0.236522	0.254783	0.386087	0	0.374783	0.205217	0.162609	-0.125217	0.411304	0.0130435	0.236522	0.11913	0.101739	-0.0147826	-0.193043	-0.181739	-0.170435	-0.15913	0.0895652	0.298261
		IC34	0.246957	-0.188696	-0.498261	-0.393913	-0.450435	-0.388696	-0.236522	-0.197391	-0.373043	0.0869565	-0.187826	-0.332174	-0.466087	0.314783	-0.392174	-0.402609	0.0730435	-0.285217	-0.435652	0.350435	0.688696	0.0173913	0.430435	0.675652	0.183478	0.235652	0.685217	0.374783	0	0.44	0.455652	0.205217	0.81913	0.1	0.601739	0.506087	-0.0173913	0.333913	0.263478	-0.0478261	-0.336522	0.04	-0.0182609	0.554783
		IC35	-0.237391	-0.0321739	-0.271304	0.0486957	0.170435	0.00521739	0.00956522	0.217391	0.000869565	-0.0913043	0.0556522	-0.628696	-0.535652	-0.270435	-0.453043	-0.533043	-0.30087	-0.5	-0.573913	-0.106087	0.510435	0.204348	0.47913	0.336522	0.181739	0.265217	0.289565	0.205217	0.44	0	0.392174	0.136522	0.36087	0.746087	0.0365217	0.32087	-0.155652	-0.00782609	0.00347826	0.246087	0.118261	0.192174	-0.0391304	0.321739
		IC36	0.515652	0.175652	-0.550435	-0.656522	-0.586087	-0.569565	-0.601739	-0.577391	-0.633043	0.130435	-0.66087	-0.47913	-0.477391	0.301739	-0.442609	-0.373043	0.374783	-0.27913	-0.364348	0.524348	0.76087	0.283478	0.715652	0.246957	0.455652	-0.357391	0.446087	0.162609	0.455652	0.392174	0	0.389565	0.241739	0.342609	0.249565	0.53913	0.432174	0.0921739	0	0.235652	-0.113913	0.497391	-0.0878261	0.38
		IC37	0.508696	0.616522	-0.363478	-0.633913	-0.32087	-0.518261	-0.661739	-0.522609	-0.350435	-0.488696	-0.670435	-0.569565	-0.661739	-0.256522	-0.675652	-0.667826	-0.0226087	-0.653913	-0.587826	0.24	0.558261	0.64	0.572174	0.138261	0.609565	-0.191304	0.505217	-0.125217	0.205217	0.136522	0.389565	0	0.16087	0.413043	0.213043	0.735652	0.569565	-0.0243478	0.0947826	0.795652	0.0191304	0.776522	-0.541739	0.35913
		IC38	0.0373913	-0.208696	-0.345217	-0.214783	-0.381739	-0.333913	-0.149565	-0.0495652	-0.129565	0.0565217	-0.0391304	-0.292174	-0.465217	0.16087	-0.392174	-0.406087	-0.0617391	-0.28	-0.418261	0.215652	0.505217	0.0278261	0.137391	0.657391	0.186087	0.374783	0.553913	0.411304	0.81913	0.36087	0.241739	0.16087	0	0.046087	0.372174	0.421739	-0.0843478	0.356522	0.3	-0.0426087	-0.105217	-0.124348	0.0843478	0.493043
		IC39	-0.0643478	0.42	-0.0226087	0.0504348	0.275652	0.0904348	-0.0417391	0.201739	0.125217	-0.505217	-0.0426087	-0.815652	-0.626957	-0.552174	-0.66087	-0.731304	-0.413043	-0.73913	-0.68	-0.250435	0.446957	0.557391	0.453913	0.332174	0.466087	0.241739	0.0434783	0.0130435	0.1	0.746087	0.342609	0.413043	0.046087	0	0.0313043	0.321739	0.0547826	-0.332174	-0.206957	0.511304	0.173043	0.408696	-0.346957	0.0591304
		IC40	0.418261	0.232174	-0.135652	-0.332174	-0.25913	-0.311304	-0.268696	-0.175652	-0.126957	-0.195652	-0.222609	-0.22	-0.21913	0.125217	-0.365217	-0.375652	-0.195652	-0.325217	-0.35913	0.0373913	0.375652	0.358261	0.21913	0.670435	0.481739	0.368696	0.321739	0.236522	0.601739	0.0365217	0.249565	0.213043	0.372174	0.0313043	0	0.224348	0.107826	0.121739	-0.114783	0.0921739	-0.221739	0.137391	-0.192174	0.273913
		IC41	0.4	0.224348	-0.545217	-0.644348	-0.489565	-0.56	-0.629565	-0.473043	-0.546957	-0.281739	-0.538261	-0.603478	-0.721739	-0.12087	-0.542609	-0.501739	0.0434783	-0.573043	-0.555652	0.322609	0.664348	0.366957	0.578261	0.286957	0.345217	-0.14087	0.715652	0.11913	0.506087	0.32087	0.53913	0.735652	0.421739	0.321739	0.224348	0	0.282609	0.203478	0.205217	0.617391	0.0504348	0.646087	-0.198261	0.572174
		IC42	0.594783	0.696522	-0.0713043	-0.670435	-0.509565	-0.542609	-0.666957	-0.704348	-0.347826	-0.305217	-0.76087	-0.133043	-0.38	-0.0782609	-0.49913	-0.283478	0.246957	-0.293913	-0.32087	0.223478	0.324348	0.642609	0.56	-0.00695652	0.651304	-0.351304	0.226087	0.101739	-0.0173913	-0.155652	0.432174	0.569565	-0.0843478	0.0547826	0.107826	0.282609	0	-0.226087	-0.0182609	0.431304	-0.272174	0.586957	-0.567826	0.22087
		IC43	-0.312174	-0.505217	-0.685217	-0.317391	-0.26	-0.452174	-0.248696	-0.286957	-0.357391	0.493043	-0.137391	0.332174	0.0669565	0.313043	0.226087	0.178261	0.129565	0.189565	0.132174	0.166087	0.146087	-0.295652	0.0634783	0.00695652	-0.254783	-0.0765217	0.563478	-0.0147826	0.333913	-0.00782609	0.0921739	-0.0243478	0.356522	-0.332174	0.121739	0.203478	-0.226087	0	0.534783	-0.0165217	0.406087	-0.026087	0.650435	0.646957
		IC44	-0.122609	-0.229565	-0.504348	-0.222609	-0.263478	-0.396522	-0.20087	-0.309565	-0.38087	0.194783	-0.173043	0.256522	-0.0234783	0.086087	0.0669565	0.053913	0.164348	0.0826087	-0.0226087	0.167826	0.221739	-0.186087	0.191304	-0.02	-0.0956522	-0.318261	0.376522	-0.193043	0.263478	0.00347826	0	0.0947826	0.3	-0.206957	-0.114783	0.205217	-0.0182609	0.534783	0	0.0713043	0.176522	0.0547826	0.198261	0.598261
		IC45	0.202609	0.683478	-0.148696	-0.426957	-0.0130435	-0.453913	-0.558261	-0.348696	-0.0956522	-0.636522	-0.551304	-0.568696	-0.614783	-0.610435	-0.633043	-0.642609	-0.296522	-0.73913	-0.634783	-0.146087	0.248696	0.723478	0.493043	0.0582609	0.59913	-0.0956522	0.24087	-0.181739	-0.0478261	0.246087	0.235652	0.795652	-0.0426087	0.511304	0.0921739	0.617391	0.431304	-0.0165217	0.0713043	0	0.365217	0.882609	-0.48	0.32087
		IC46	-0.458261	-0.0669565	-0.11913	0.206957	0.337391	-0.02	0.0217391	0.178261	0.229565	-0.0643478	0.124348	-0.0217391	-0.033913	-0.414783	0.00347826	-0.08	-0.46087	-0.169565	-0.118261	-0.476522	-0.178261	0.0973913	-0.168696	-0.137391	-0.0295652	0.0556522	-0.0452174	-0.170435	-0.336522	0.118261	-0.113913	0.0191304	-0.105217	0.173043	-0.221739	0.0504348	-0.272174	0.406087	0.176522	0.365217	0	0.0826087	0.438261	0.142609
		IC47	0.445217	0.669565	-0.30087	-0.675652	-0.283478	-0.613043	-0.750435	-0.617391	-0.408696	-0.454783	-0.788696	-0.477391	-0.52087	-0.323478	-0.542609	-0.490435	0.0678261	-0.548696	-0.492174	0.174783	0.392174	0.622609	0.689565	-0.0243478	0.567826	-0.355652	0.313043	-0.15913	0.04	0.192174	0.497391	0.776522	-0.124348	0.408696	0.137391	0.646087	0.586957	-0.026087	0.0547826	0.882609	0.0826087	0	-0.547826	0.338261
		IC48	-0.584348	-0.76	-0.297391	0.24087	0.0669565	0.144348	0.342609	0.218261	-0.0426087	0.74087	0.421739	0.394783	0.326087	0.309565	0.555652	0.469565	-0.00347826	0.434783	0.425217	-0.0904348	-0.158261	-0.556522	-0.34	-0.198261	-0.568696	0.00347826	0.105217	0.0895652	-0.0182609	-0.0391304	-0.0878261	-0.541739	0.0843478	-0.346957	-0.192174	-0.198261	-0.567826	0.650435	0.198261	-0.48	0.438261	-0.547826	0	0.207826
		IC49	-0.0226087	-0.0573913	-0.778261	-0.624348	-0.506957	-0.715652	-0.535652	-0.516522	-0.562609	0.175652	-0.437391	-0.0965217	-0.470435	0.0104348	-0.306957	-0.272174	0.0382609	-0.309565	-0.402609	0.166087	0.561739	0.270435	0.62087	0.2	0.27913	-0.0695652	0.833043	0.298261	0.554783	0.321739	0.38	0.35913	0.493043	0.0591304	0.273913	0.572174	0.22087	0.646957	0.598261	0.32087	0.142609	0.338261	0.207826	0
			IC1	IC2	IC3	IC4	IC5	IC6	IC7	IC8	IC9	IC10	IC11	IC12	IC13	IC14	IC15	IC16	IC17	IC18	IC19	IC20	IC21	IC22	IC23	IC24	IC25	IC26	IC27	IC28	IC29	IC30	IC31	IC32	IC33	IC34	IC35	IC36	IC37	IC38	IC39	IC40	IC41	IC42	IC43	IC44	IC45	IC46	IC47
	neurotransmitter	IC1	0	0.714035	0.884211	0.892982	0.750877	-0.675439	0.414035	-0.796491	-0.126316	0.140351	-0.0421053	-0.589474	-0.470175	-0.650877	-0.654386	-0.629825	-0.366667	-0.519298	-0.64386	-0.408772	-0.514035	0.0385965	-0.536842	-0.403509	-0.245614	-0.814035	-0.194737	-0.577193	-0.759649	-0.814035	-0.612281	-0.752632	-0.866667	-0.736842	-0.605263	-0.596491	0.742105	-0.808772	-0.135088	-0.591228	-0.538596	0.845614	-0.498246	0.0614035	0.0701754	0.619298	0.687719
		IC2	0.714035	0	0.796491	0.761404	0.910526	-0.614035	0.0122807	-0.535088	0.0526316	0.417544	0.187719	-0.584211	-0.405263	-0.424561	-0.77193	-0.594737	-0.584211	-0.650877	-0.824561	-0.652632	-0.649123	-0.00350877	-0.705263	-0.605263	-0.633333	-0.757895	-0.382456	-0.678947	-0.821053	-0.692982	-0.633333	-0.84386	-0.698246	-0.833333	-0.649123	-0.735088	0.894737	-0.887719	-0.284211	-0.757895	-0.750877	0.838596	-0.817544	-0.329825	-0.142105	0.32807	0.415789
		IC3	0.884211	0.796491	0	0.985965	0.807018	-0.596491	0.426316	-0.636842	-0.133333	0.157895	-0.0526316	-0.703509	-0.621053	-0.740351	-0.74386	-0.763158	-0.491228	-0.575439	-0.747368	-0.538596	-0.577193	-0.0438596	-0.619298	-0.484211	-0.44386	-0.750877	-0.196491	-0.649123	-0.778947	-0.757895	-0.722807	-0.807018	-0.805263	-0.770175	-0.694737	-0.691228	0.819298	-0.866667	-0.303509	-0.673684	-0.680702	0.721053	-0.670175	-0.261404	-0.0561404	0.359649	0.678947
		IC4	0.892982	0.761404	0.985965	0	0.752632	-0.57193	0.480702	-0.614035	-0.164912	0.0964912	-0.0842105	-0.726316	-0.636842	-0.761404	-0.770175	-0.77193	-0.470175	-0.575439	-0.735088	-0.545614	-0.570175	0.00526316	-0.622807	-0.489474	-0.405263	-0.712281	-0.112281	-0.607018	-0.761404	-0.724561	-0.698246	-0.789474	-0.794737	-0.757895	-0.666667	-0.649123	0.794737	-0.838596	-0.242105	-0.615789	-0.635088	0.7	-0.642105	-0.219298	0.0105263	0.385965	0.72807
		IC5	0.750877	0.910526	0.807018	0.752632	0	-0.621053	0.0561404	-0.673684	-0.0263158	0.324561	0.077193	-0.603509	-0.466667	-0.512281	-0.677193	-0.661404	-0.44386	-0.561404	-0.742105	-0.521053	-0.566667	0.0631579	-0.594737	-0.447368	-0.522807	-0.833333	-0.494737	-0.731579	-0.82807	-0.759649	-0.659649	-0.852632	-0.717544	-0.824561	-0.7	-0.808772	0.8	-0.859649	-0.4	-0.819298	-0.831579	0.854386	-0.691228	-0.247368	-0.254386	0.380702	0.34386
		IC6	-0.675439	-0.614035	-0.596491	-0.57193	-0.621053	0	0.159649	0.617544	-0.259649	-0.349123	-0.352632	0.270175	0.25614	0.370175	0.512281	0.349123	0.289474	0.391228	0.640351	0.292982	0.410526	-0.0368421	0.391228	0.282456	0.408772	0.768421	0.566667	0.496491	0.715789	0.738596	0.535088	0.714035	0.75614	0.650877	0.473684	0.545614	-0.501754	0.635088	0.368421	0.647368	0.570175	-0.626316	0.612281	0.12807	0.322807	-0.135088	-0.194737
		IC7	0.414035	0.0122807	0.426316	0.480702	0.0561404	0.159649	0	-0.196491	-0.238596	-0.0578947	-0.314035	-0.215789	-0.175439	-0.336842	-0.201754	-0.357895	-0.270175	-0.347368	-0.205263	-0.268421	-0.352632	-0.270175	-0.329825	-0.280702	-0.0105263	-0.108772	0.624561	0.135088	0	-0.168421	-0.145614	-0.00526316	-0.280702	-0.00701754	-0.0175439	0.0684211	0.235088	-0.136842	0.305263	0.0385965	0.1	0.145614	0.077193	0.124561	0.636842	0.335088	0.773684
		IC8	-0.796491	-0.535088	-0.636842	-0.614035	-0.673684	0.617544	-0.196491	0	0.389474	0.0754386	0.340351	0.57193	0.521053	0.64386	0.447368	0.692982	0.135088	0.350877	0.37193	0.236842	0.363158	-0.275439	0.314035	0.178947	-0.0122807	0.745614	0.331579	0.419298	0.614035	0.664912	0.568421	0.545614	0.801754	0.585965	0.494737	0.566667	-0.64386	0.554386	0.3	0.550877	0.410526	-0.801754	0.245614	-0.319298	0.0315789	-0.619298	-0.496491
		IC9	-0.126316	0.0526316	-0.133333	-0.164912	-0.0263158	-0.259649	-0.238596	0.389474	0	0.803509	0.950877	0.638596	0.594737	0.542105	0.164912	0.605263	-0.34386	-0.226316	-0.289474	-0.14386	-0.240351	-0.459649	-0.242105	-0.301754	-0.391228	-0.0894737	-0.233333	-0.0280702	-0.0614035	-0.135088	0.110526	-0.0421053	0.0438596	0.00877193	0.14386	0.124561	-0.147368	-0.0684211	0.0649123	-0.152632	-0.0894737	-0.0421053	-0.278947	-0.315789	-0.0561404	-0.263158	-0.333333
		IC10	0.140351	0.417544	0.157895	0.0964912	0.324561	-0.349123	-0.0578947	0.0754386	0.803509	0	0.814035	0.449123	0.536842	0.42807	-0.0877193	0.305263	-0.496491	-0.44386	-0.549123	-0.331579	-0.47193	-0.629825	-0.459649	-0.459649	-0.645614	-0.331579	-0.212281	-0.122807	-0.240351	-0.336842	-0.0684211	-0.221053	-0.173684	-0.198246	0.00526316	-0.0824561	0.24386	-0.352632	0.101754	-0.382456	-0.27193	0.32807	-0.424561	-0.249123	0.121053	0.0315789	-0.00877193
		IC11	-0.0421053	0.187719	-0.0526316	-0.0842105	0.077193	-0.352632	-0.314035	0.340351	0.950877	0.814035	0	0.547368	0.564912	0.477193	0.117544	0.554386	-0.285965	-0.163158	-0.324561	-0.0929825	-0.182456	-0.477193	-0.203509	-0.247368	-0.447368	-0.14386	-0.319298	-0.147368	-0.180702	-0.196491	0.0473684	-0.163158	0.0561404	-0.115789	0.0333333	0.0157895	-0.0877193	-0.180702	-0.00175439	-0.245614	-0.221053	0.022807	-0.324561	-0.324561	-0.17193	-0.221053	-0.347368
		IC12	-0.589474	-0.584211	-0.703509	-0.726316	-0.603509	0.270175	-0.215789	0.57193	0.638596	0.449123	0.547368	0	0.924561	0.847368	0.726316	0.915789	0.170175	0.294737	0.364912	0.396491	0.280702	-0.524561	0.345614	0.222807	0.0877193	0.445614	0.0912281	0.517544	0.591228	0.378947	0.62807	0.615789	0.568421	0.62807	0.638596	0.647368	-0.680702	0.552632	0.394737	0.415789	0.494737	-0.503509	0.424561	0.122807	0.180702	-0.284211	-0.510526
		IC13	-0.470175	-0.405263	-0.621053	-0.636842	-0.466667	0.25614	-0.175439	0.521053	0.594737	0.536842	0.564912	0.924561	0	0.908772	0.573684	0.878947	0.0421053	0.161404	0.242105	0.263158	0.150877	-0.622807	0.2	0.077193	-0.0666667	0.380702	0.164912	0.512281	0.533333	0.359649	0.7	0.526316	0.538596	0.557895	0.659649	0.642105	-0.566667	0.417544	0.573684	0.401754	0.477193	-0.349123	0.307018	0.0754386	0.294737	-0.194737	-0.394737
		IC14	-0.650877	-0.424561	-0.740351	-0.761404	-0.512281	0.370175	-0.336842	0.64386	0.542105	0.42807	0.477193	0.847368	0.908772	0	0.494737	0.847368	-0.0175439	0.119298	0.266667	0.138596	0.115789	-0.454386	0.168421	0.0157895	-0.0947368	0.524561	0.184211	0.608772	0.65614	0.561404	0.784211	0.624561	0.608772	0.661404	0.754386	0.689474	-0.577193	0.566667	0.547368	0.524561	0.547368	-0.449123	0.238596	-0.045614	0.221053	-0.363158	-0.512281
		IC15	-0.654386	-0.77193	-0.74386	-0.770175	-0.677193	0.512281	-0.201754	0.447368	0.164912	-0.0877193	0.117544	0.726316	0.573684	0.494737	0	0.72807	0.561404	0.680702	0.807018	0.735088	0.657895	-0.173684	0.733333	0.610526	0.587719	0.564912	-0.0175439	0.375439	0.610526	0.463158	0.507018	0.705263	0.731579	0.640351	0.438596	0.514035	-0.785965	0.691228	0.0596491	0.419298	0.470175	-0.638596	0.798246	0.375439	-0.103509	-0.187719	-0.645614
		IC16	-0.629825	-0.594737	-0.763158	-0.77193	-0.661404	0.349123	-0.357895	0.692982	0.605263	0.305263	0.554386	0.915789	0.878947	0.847368	0.72807	0	0.235088	0.408772	0.475439	0.461404	0.408772	-0.375439	0.422807	0.275439	0.175439	0.529825	0.0614035	0.422807	0.577193	0.450877	0.689474	0.587719	0.668421	0.605263	0.592982	0.654386	-0.736842	0.54386	0.412281	0.498246	0.52807	-0.564912	0.422807	0.0684211	0.0719298	-0.310526	-0.624561
		IC17	-0.366667	-0.584211	-0.491228	-0.470175	-0.44386	0.289474	-0.270175	0.135088	-0.34386	-0.496491	-0.285965	0.170175	0.0421053	-0.0175439	0.561404	0.235088	0	0.94386	0.775439	0.92807	0.938596	0.352632	0.935088	0.97193	0.680702	0.378947	-0.114035	0.0877193	0.296491	0.268421	0.135088	0.357895	0.501754	0.285965	0.0280702	0.0894737	-0.575439	0.470175	-0.2	0.264912	0.150877	-0.42807	0.778947	0.6	-0.317544	0.0964912	-0.450877
		IC18	-0.519298	-0.650877	-0.575439	-0.575439	-0.561404	0.391228	-0.347368	0.350877	-0.226316	-0.44386	-0.163158	0.294737	0.161404	0.119298	0.680702	0.408772	0.94386	0	0.831579	0.963158	0.994737	0.189474	0.980702	0.968421	0.631579	0.496491	-0.103509	0.107018	0.392982	0.364912	0.24386	0.42807	0.659649	0.378947	0.0894737	0.194737	-0.677193	0.522807	-0.159649	0.349123	0.235088	-0.601754	0.752632	0.414035	-0.368421	-0.0964912	-0.564912
		IC19	-0.64386	-0.824561	-0.747368	-0.735088	-0.742105	0.640351	-0.205263	0.37193	-0.289474	-0.549123	-0.324561	0.364912	0.242105	0.266667	0.807018	0.475439	0.775439	0.831579	0	0.787719	0.826316	0.261404	0.873684	0.764912	0.842105	0.649123	0.103509	0.398246	0.626316	0.591228	0.449123	0.714035	0.701754	0.631579	0.361404	0.429825	-0.731579	0.749123	0.0105263	0.536842	0.536842	-0.645614	0.887719	0.531579	-0.140351	-0.129825	-0.538596
		IC20	-0.408772	-0.652632	-0.538596	-0.545614	-0.521053	0.292982	-0.268421	0.236842	-0.14386	-0.331579	-0.0929825	0.396491	0.263158	0.138596	0.735088	0.461404	0.92807	0.963158	0.787719	0	0.952632	0.0736842	0.957895	0.963158	0.62807	0.387719	-0.129825	0.0982456	0.361404	0.238596	0.250877	0.405263	0.573684	0.363158	0.1	0.217544	-0.682456	0.475439	-0.0912281	0.310526	0.247368	-0.512281	0.785965	0.501754	-0.284211	0.0245614	-0.510526
		IC21	-0.514035	-0.649123	-0.577193	-0.570175	-0.566667	0.410526	-0.352632	0.363158	-0.240351	-0.47193	-0.182456	0.280702	0.150877	0.115789	0.657895	0.408772	0.938596	0.994737	0.826316	0.952632	0	0.214035	0.973684	0.957895	0.638596	0.496491	-0.0912281	0.0912281	0.389474	0.364912	0.25614	0.412281	0.659649	0.364912	0.0807018	0.196491	-0.673684	0.510526	-0.126316	0.370175	0.245614	-0.596491	0.735088	0.401754	-0.350877	-0.0807018	-0.549123
		IC22	0.0385965	-0.00350877	-0.0438596	0.00526316	0.0631579	-0.0368421	-0.270175	-0.275439	-0.459649	-0.629825	-0.477193	-0.524561	-0.622807	-0.454386	-0.173684	-0.375439	0.352632	0.189474	0.261404	0.0736842	0.214035	0	0.184211	0.221053	0.494737	-0.0877193	-0.268421	-0.247368	-0.238596	-0.0263158	-0.345614	-0.150877	-0.178947	-0.250877	-0.34386	-0.384211	0.136842	0.022807	-0.473684	-0.142105	-0.166667	0.154386	0.110526	0.336842	-0.363158	0.175439	-0.126316
		IC23	-0.536842	-0.705263	-0.619298	-0.622807	-0.594737	0.391228	-0.329825	0.314035	-0.242105	-0.459649	-0.203509	0.345614	0.2	0.168421	0.733333	0.422807	0.935088	0.980702	0.873684	0.957895	0.973684	0.184211	0	0.964912	0.684211	0.5	-0.108772	0.185965	0.463158	0.382456	0.303509	0.5	0.647368	0.454386	0.157895	0.242105	-0.712281	0.6	-0.136842	0.382456	0.294737	-0.605263	0.798246	0.477193	-0.35614	-0.114035	-0.580702
		IC24	-0.403509	-0.605263	-0.484211	-0.489474	-0.447368	0.282456	-0.280702	0.178947	-0.301754	-0.459649	-0.247368	0.222807	0.077193	0.0157895	0.610526	0.275439	0.97193	0.968421	0.764912	0.963158	0.957895	0.221053	0.964912	0	0.617544	0.377193	-0.142105	0.0736842	0.331579	0.250877	0.163158	0.357895	0.52807	0.321053	0.0280702	0.110526	-0.617544	0.475439	-0.207018	0.273684	0.157895	-0.498246	0.750877	0.482456	-0.368421	-0.00701754	-0.487719
		IC25	-0.245614	-0.633333	-0.44386	-0.405263	-0.522807	0.408772	-0.0105263	-0.0122807	-0.391228	-0.645614	-0.447368	0.0877193	-0.0666667	-0.0947368	0.587719	0.175439	0.680702	0.631579	0.842105	0.62807	0.638596	0.494737	0.684211	0.617544	0	0.314035	0.045614	0.180702	0.312281	0.257895	0.133333	0.45614	0.282456	0.342105	0.0842105	0.170175	-0.44386	0.508772	-0.122807	0.312281	0.368421	-0.3	0.782456	0.719298	-0.0894737	0.203509	-0.247368
		IC26	-0.814035	-0.757895	-0.750877	-0.712281	-0.833333	0.768421	-0.108772	0.745614	-0.0894737	-0.331579	-0.14386	0.445614	0.380702	0.524561	0.564912	0.529825	0.378947	0.496491	0.649123	0.387719	0.496491	-0.0877193	0.5	0.377193	0.314035	0	0.540351	0.745614	0.898246	0.954386	0.738596	0.878947	0.861404	0.87193	0.759649	0.794737	-0.747368	0.852632	0.387719	0.850877	0.678947	-0.877193	0.612281	0.0438596	0.189474	-0.468421	-0.424561
		IC27	-0.194737	-0.382456	-0.196491	-0.112281	-0.494737	0.566667	0.624561	0.331579	-0.233333	-0.212281	-0.319298	0.0912281	0.164912	0.184211	-0.0175439	0.0614035	-0.114035	-0.103509	0.103509	-0.129825	-0.0912281	-0.268421	-0.108772	-0.142105	0.045614	0.540351	0	0.694737	0.570175	0.535088	0.438596	0.510526	0.261404	0.531579	0.577193	0.647368	-0.210526	0.403509	0.707018	0.673684	0.635088	-0.384211	0.280702	0.0210526	0.819298	-0.0473684	0.457895
		IC28	-0.577193	-0.678947	-0.649123	-0.607018	-0.731579	0.496491	0.135088	0.419298	-0.0280702	-0.122807	-0.147368	0.517544	0.512281	0.608772	0.375439	0.422807	0.0877193	0.107018	0.398246	0.0982456	0.0912281	-0.247368	0.185965	0.0736842	0.180702	0.745614	0.694737	0	0.880702	0.805263	0.761404	0.87193	0.501754	0.892982	0.945614	0.884211	-0.587719	0.817544	0.610526	0.810526	0.817544	-0.607018	0.492982	0.17193	0.538596	-0.354386	-0.0947368
		IC29	-0.759649	-0.821053	-0.778947	-0.761404	-0.82807	0.715789	0	0.614035	-0.0614035	-0.240351	-0.180702	0.591228	0.533333	0.65614	0.610526	0.577193	0.296491	0.392982	0.626316	0.361404	0.389474	-0.238596	0.463158	0.331579	0.312281	0.898246	0.570175	0.880702	0	0.880702	0.863158	0.954386	0.749123	0.984211	0.889474	0.9	-0.777193	0.914035	0.554386	0.903509	0.819298	-0.801754	0.647368	0.136842	0.340351	-0.412281	-0.345614
		IC30	-0.814035	-0.692982	-0.757895	-0.724561	-0.759649	0.738596	-0.168421	0.664912	-0.135088	-0.336842	-0.196491	0.378947	0.359649	0.561404	0.463158	0.450877	0.268421	0.364912	0.591228	0.238596	0.364912	-0.0263158	0.382456	0.250877	0.257895	0.954386	0.535088	0.805263	0.880702	0	0.75614	0.864912	0.805263	0.85614	0.814035	0.782456	-0.677193	0.847368	0.394737	0.831579	0.698246	-0.798246	0.515789	0	0.203509	-0.5	-0.403509
		IC31	-0.612281	-0.633333	-0.722807	-0.698246	-0.659649	0.535088	-0.145614	0.568421	0.110526	-0.0684211	0.0473684	0.62807	0.7	0.784211	0.507018	0.689474	0.135088	0.24386	0.449123	0.250877	0.25614	-0.345614	0.303509	0.163158	0.133333	0.738596	0.438596	0.761404	0.863158	0.75614	0	0.764912	0.685965	0.854386	0.891228	0.898246	-0.757895	0.722807	0.738596	0.852632	0.759649	-0.624561	0.429825	0.00350877	0.32807	-0.366667	-0.391228
		IC32	-0.752632	-0.84386	-0.807018	-0.789474	-0.852632	0.714035	-0.00526316	0.545614	-0.0421053	-0.221053	-0.163158	0.615789	0.526316	0.624561	0.705263	0.587719	0.357895	0.42807	0.714035	0.405263	0.412281	-0.150877	0.5	0.357895	0.45614	0.878947	0.510526	0.87193	0.954386	0.864912	0.764912	0	0.731579	0.959649	0.857895	0.854386	-0.745614	0.938596	0.433333	0.82807	0.812281	-0.750877	0.750877	0.322807	0.322807	-0.298246	-0.368421
		IC33	-0.866667	-0.698246	-0.805263	-0.794737	-0.717544	0.75614	-0.280702	0.801754	0.0438596	-0.173684	0.0561404	0.568421	0.538596	0.608772	0.731579	0.668421	0.501754	0.659649	0.701754	0.573684	0.659649	-0.178947	0.647368	0.52807	0.282456	0.861404	0.261404	0.501754	0.749123	0.805263	0.685965	0.731579	0	0.710526	0.573684	0.621053	-0.808772	0.736842	0.25614	0.640351	0.494737	-0.838596	0.624561	0.022807	-0.0385965	-0.433333	-0.635088
		IC34	-0.736842	-0.833333	-0.770175	-0.757895	-0.824561	0.650877	-0.00701754	0.585965	0.00877193	-0.198246	-0.115789	0.62807	0.557895	0.661404	0.640351	0.605263	0.285965	0.378947	0.631579	0.363158	0.364912	-0.250877	0.454386	0.321053	0.342105	0.87193	0.531579	0.892982	0.984211	0.85614	0.854386	0.959649	0.710526	0	0.903509	0.898246	-0.8	0.915789	0.510526	0.866667	0.798246	-0.791228	0.652632	0.154386	0.303509	-0.442105	-0.382456
		IC35	-0.605263	-0.649123	-0.694737	-0.666667	-0.7	0.473684	-0.0175439	0.494737	0.14386	0.00526316	0.0333333	0.638596	0.659649	0.754386	0.438596	0.592982	0.0280702	0.0894737	0.361404	0.1	0.0807018	-0.34386	0.157895	0.0280702	0.0842105	0.759649	0.577193	0.945614	0.889474	0.814035	0.891228	0.857895	0.573684	0.903509	0	0.945614	-0.657895	0.782456	0.687719	0.833333	0.810526	-0.608772	0.424561	0.0578947	0.482456	-0.389474	-0.245614
		IC36	-0.596491	-0.735088	-0.691228	-0.649123	-0.808772	0.545614	0.0684211	0.566667	0.124561	-0.0824561	0.0157895	0.647368	0.642105	0.689474	0.514035	0.654386	0.0894737	0.194737	0.429825	0.217544	0.196491	-0.384211	0.242105	0.110526	0.170175	0.794737	0.647368	0.884211	0.9	0.782456	0.898246	0.854386	0.621053	0.898246	0.945614	0	-0.721053	0.780702	0.75614	0.917544	0.9	-0.7	0.492982	0.0614035	0.536842	-0.335088	-0.189474
		IC37	0.742105	0.894737	0.819298	0.794737	0.8	-0.501754	0.235088	-0.64386	-0.147368	0.24386	-0.0877193	-0.680702	-0.566667	-0.577193	-0.785965	-0.736842	-0.575439	-0.677193	-0.731579	-0.682456	-0.673684	0.136842	-0.712281	-0.617544	-0.44386	-0.747368	-0.210526	-0.587719	-0.777193	-0.677193	-0.757895	-0.745614	-0.808772	-0.8	-0.657895	-0.721053	0	-0.824561	-0.298246	-0.708772	-0.598246	0.854386	-0.696491	-0.145614	0.0473684	0.454386	0.645614
		IC38	-0.808772	-0.887719	-0.866667	-0.838596	-0.859649	0.635088	-0.136842	0.554386	-0.0684211	-0.352632	-0.180702	0.552632	0.417544	0.566667	0.691228	0.54386	0.470175	0.522807	0.749123	0.475439	0.510526	0.022807	0.6	0.475439	0.508772	0.852632	0.403509	0.817544	0.914035	0.847368	0.722807	0.938596	0.736842	0.915789	0.782456	0.780702	-0.824561	0	0.298246	0.808772	0.759649	-0.817544	0.745614	0.301754	0.140351	-0.389474	-0.487719
		IC39	-0.135088	-0.284211	-0.303509	-0.242105	-0.4	0.368421	0.305263	0.3	0.0649123	0.101754	-0.00175439	0.394737	0.573684	0.547368	0.0596491	0.412281	-0.2	-0.159649	0.0105263	-0.0912281	-0.126316	-0.473684	-0.136842	-0.207018	-0.122807	0.387719	0.707018	0.610526	0.554386	0.394737	0.738596	0.433333	0.25614	0.510526	0.687719	0.75614	-0.298246	0.298246	0	0.698246	0.698246	-0.207018	0.147368	0.00526316	0.803509	0.054386	0.254386
		IC40	-0.591228	-0.757895	-0.673684	-0.615789	-0.819298	0.647368	0.0385965	0.550877	-0.152632	-0.382456	-0.245614	0.415789	0.401754	0.524561	0.419298	0.498246	0.264912	0.349123	0.536842	0.310526	0.370175	-0.142105	0.382456	0.273684	0.312281	0.850877	0.673684	0.810526	0.903509	0.831579	0.852632	0.82807	0.640351	0.866667	0.833333	0.917544	-0.708772	0.808772	0.698246	0	0.891228	-0.736842	0.545614	0.114035	0.450877	-0.270175	-0.159649
		IC41	-0.538596	-0.750877	-0.680702	-0.635088	-0.831579	0.570175	0.1	0.410526	-0.0894737	-0.27193	-0.221053	0.494737	0.477193	0.547368	0.470175	0.52807	0.150877	0.235088	0.536842	0.247368	0.245614	-0.166667	0.294737	0.157895	0.368421	0.678947	0.635088	0.817544	0.819298	0.698246	0.759649	0.812281	0.494737	0.798246	0.810526	0.9	-0.598246	0.759649	0.698246	0.891228	0	-0.6	0.542105	0.24386	0.57193	-0.159649	-0.0491228
		IC42	0.845614	0.838596	0.721053	0.7	0.854386	-0.626316	0.145614	-0.801754	-0.0421053	0.32807	0.022807	-0.503509	-0.349123	-0.449123	-0.638596	-0.564912	-0.42807	-0.601754	-0.645614	-0.512281	-0.596491	0.154386	-0.605263	-0.498246	-0.3	-0.877193	-0.384211	-0.607018	-0.801754	-0.798246	-0.624561	-0.750877	-0.838596	-0.791228	-0.608772	-0.7	0.854386	-0.817544	-0.207018	-0.736842	-0.6	0	-0.554386	0.114035	0.022807	0.659649	0.507018
		IC43	-0.498246	-0.817544	-0.670175	-0.642105	-0.691228	0.612281	0.077193	0.245614	-0.278947	-0.424561	-0.324561	0.424561	0.307018	0.238596	0.798246	0.422807	0.778947	0.752632	0.887719	0.785965	0.735088	0.110526	0.798246	0.750877	0.782456	0.612281	0.280702	0.492982	0.647368	0.515789	0.429825	0.750877	0.624561	0.652632	0.424561	0.492982	-0.696491	0.745614	0.147368	0.545614	0.542105	-0.554386	0	0.703509	0.126316	0.105263	-0.335088
		IC44	0.0614035	-0.329825	-0.261404	-0.219298	-0.247368	0.12807	0.124561	-0.319298	-0.315789	-0.249123	-0.324561	0.122807	0.0754386	-0.045614	0.375439	0.0684211	0.6	0.414035	0.531579	0.501754	0.401754	0.336842	0.477193	0.482456	0.719298	0.0438596	0.0210526	0.17193	0.136842	0	0.00350877	0.322807	0.022807	0.154386	0.0578947	0.0614035	-0.145614	0.301754	0.00526316	0.114035	0.24386	0.114035	0.703509	0	0.164912	0.62807	0.022807
		IC45	0.0701754	-0.142105	-0.0561404	0.0105263	-0.254386	0.322807	0.636842	0.0315789	-0.0561404	0.121053	-0.17193	0.180702	0.294737	0.221053	-0.103509	0.0719298	-0.317544	-0.368421	-0.140351	-0.284211	-0.350877	-0.363158	-0.35614	-0.368421	-0.0894737	0.189474	0.819298	0.538596	0.340351	0.203509	0.32807	0.322807	-0.0385965	0.303509	0.482456	0.536842	0.0473684	0.140351	0.803509	0.450877	0.57193	0.022807	0.126316	0.164912	0	0.312281	0.617544
		IC46	0.619298	0.32807	0.359649	0.385965	0.380702	-0.135088	0.335088	-0.619298	-0.263158	0.0315789	-0.221053	-0.284211	-0.194737	-0.363158	-0.187719	-0.310526	0.0964912	-0.0964912	-0.129825	0.0245614	-0.0807018	0.175439	-0.114035	-0.00701754	0.203509	-0.468421	-0.0473684	-0.354386	-0.412281	-0.5	-0.366667	-0.298246	-0.433333	-0.442105	-0.389474	-0.335088	0.454386	-0.389474	0.054386	-0.270175	-0.159649	0.659649	0.105263	0.62807	0.312281	0	0.498246
		IC47	0.687719	0.415789	0.678947	0.72807	0.34386	-0.194737	0.773684	-0.496491	-0.333333	-0.00877193	-0.347368	-0.510526	-0.394737	-0.512281	-0.645614	-0.624561	-0.450877	-0.564912	-0.538596	-0.510526	-0.549123	-0.126316	-0.580702	-0.487719	-0.247368	-0.424561	0.457895	-0.0947368	-0.345614	-0.403509	-0.391228	-0.368421	-0.635088	-0.382456	-0.245614	-0.189474	0.645614	-0.487719	0.254386	-0.159649	-0.0491228	0.507018	-0.335088	0.022807	0.617544	0.498246	0
		IC48	-0.498246	-0.691228	-0.657895	-0.65614	-0.666667	0.608772	0.114035	0.35614	0.0824561	0.0175439	0.00526316	0.712281	0.670175	0.561404	0.847368	0.67193	0.375439	0.450877	0.687719	0.542105	0.436842	-0.321053	0.519298	0.387719	0.519298	0.514035	0.278947	0.519298	0.657895	0.435088	0.585965	0.754386	0.607018	0.661404	0.549123	0.636842	-0.614035	0.638596	0.419298	0.526316	0.670175	-0.454386	0.782456	0.533333	0.345614	0.107018	-0.27193
		IC49	-0.692982	-0.789474	-0.714035	-0.65614	-0.810526	0.852632	0.163158	0.582456	-0.219298	-0.389474	-0.308772	0.392982	0.338596	0.433333	0.573684	0.421053	0.405263	0.445614	0.694737	0.378947	0.44386	-0.0333333	0.47193	0.370175	0.492982	0.910526	0.687719	0.787719	0.882456	0.870175	0.675439	0.907018	0.754386	0.861404	0.72807	0.770175	-0.684211	0.866667	0.449123	0.831579	0.729825	-0.749123	0.764912	0.305263	0.398246	-0.2	-0.224561
		IC50	0.135088	0.510526	0.392982	0.366667	0.475439	-0.384211	-0.284211	-0.0929825	0.103509	0.045614	0.0842105	-0.501754	-0.52807	-0.285965	-0.649123	-0.466667	-0.514035	-0.503509	-0.573684	-0.636842	-0.491228	0.285965	-0.547368	-0.501754	-0.508772	-0.314035	-0.298246	-0.347368	-0.438596	-0.175439	-0.398246	-0.508772	-0.398246	-0.438596	-0.329825	-0.440351	0.450877	-0.385965	-0.419298	-0.382456	-0.457895	0.222807	-0.782456	-0.689474	-0.37193	-0.364912	0.0315789
		IC51	0.0684211	0.44386	0.322807	0.315789	0.370175	-0.326316	-0.245614	-0.00701754	0.136842	0.0298246	0.0982456	-0.45614	-0.496491	-0.245614	-0.626316	-0.419298	-0.52807	-0.515789	-0.538596	-0.661404	-0.501754	0.307018	-0.55614	-0.531579	-0.459649	-0.242105	-0.198246	-0.259649	-0.378947	-0.110526	-0.361404	-0.440351	-0.363158	-0.373684	-0.266667	-0.370175	0.407018	-0.310526	-0.373684	-0.322807	-0.387719	0.15614	-0.745614	-0.67193	-0.301754	-0.415789	0.0350877
		IC52	0.261404	0.685965	0.496491	0.449123	0.64386	-0.470175	-0.338596	-0.2	0.112281	0.147368	0.147368	-0.55614	-0.536842	-0.333333	-0.677193	-0.496491	-0.507018	-0.494737	-0.619298	-0.614035	-0.485965	0.280702	-0.550877	-0.492982	-0.540351	-0.477193	-0.464912	-0.549123	-0.612281	-0.349123	-0.52807	-0.663158	-0.47193	-0.615789	-0.512281	-0.622807	0.594737	-0.563158	-0.512281	-0.566667	-0.617544	0.403509	-0.836842	-0.638596	-0.466667	-0.214035	0.0315789
		IC53	0.0403509	0.424561	0.285965	0.270175	0.352632	-0.350877	-0.307018	-0.0192982	0.122807	0.0315789	0.0877193	-0.417544	-0.457895	-0.192982	-0.614035	-0.401754	-0.508772	-0.494737	-0.529825	-0.638596	-0.480702	0.277193	-0.521053	-0.501754	-0.478947	-0.217544	-0.214035	-0.203509	-0.326316	-0.0719298	-0.308772	-0.4	-0.345614	-0.324561	-0.207018	-0.331579	0.378947	-0.266667	-0.354386	-0.282456	-0.35614	0.135088	-0.742105	-0.67193	-0.317544	-0.454386	0.00526316
			IC1	IC2	IC3	IC4	IC5	IC6	IC7	IC8	IC9	IC10	IC11	IC12	IC13	IC14	IC15	IC16	IC17	IC18	IC19	IC20	IC21	IC22	IC23	IC24	IC25	IC26	IC27	IC28	IC29	IC30	IC31	IC32	IC33	IC34	IC35	IC36	IC37	IC38	IC39	IC40	IC41	IC42	IC43	IC44	IC45	IC46	IC47
	mitochondrion	IC1	0	0.542857	-0.885714	-0.714286	0.0857143	-0.428571	-0.371429	-1	-0.0857143	0.371429	-0.2	0.257143	-0.0857143	-0.0285714	-0.6	-0.828571	1	0.2	-0.257143	0.257143	0.0857143	0.0857143	0.0857143	0.942857	-0.2	-0.885714	0.2	0.371429	-0.485714	-0.771429	-0.6	0.0285714	-0.6	-0.6	-0.0857143	-0.828571	0.428571	-0.542857	-0.942857	-0.771429	-0.942857	0.257143	0.485714	1	0.6	0.6	-0.885714
		IC2	0.542857	0	-0.714286	-0.6	0.314286	0.371429	0.0857143	-0.542857	0.371429	0.714286	0.371429	0.485714	0.371429	0.314286	-0.771429	-0.371429	0.542857	-0.142857	-0.485714	-0.428571	-0.371429	-0.371429	-0.371429	0.428571	-0.542857	-0.714286	0.542857	0.714286	-0.714286	-0.885714	-0.771429	0.0285714	-0.942857	-0.771429	0.371429	-0.371429	0.771429	-0.828571	-0.428571	-0.885714	-0.6	-0.2	0.257143	0.542857	0.942857	0.0857143	-0.657143
		IC3	-0.885714	-0.714286	0	0.942857	-0.2	0.0857143	0.0857143	0.885714	-0.257143	-0.714286	-0.257143	-0.6	-0.257143	-0.371429	0.714286	0.657143	-0.885714	-0.0285714	0.6	0.142857	0.257143	0.257143	0.257143	-0.828571	0.485714	1	-0.485714	-0.714286	0.542857	0.942857	0.714286	-0.0285714	0.828571	0.714286	-0.257143	0.657143	-0.6	0.771429	0.828571	0.942857	0.942857	-0.0857143	-0.371429	-0.885714	-0.828571	-0.428571	0.828571
		IC4	-0.714286	-0.6	0.942857	0	-0.257143	-0.0857143	-0.142857	0.714286	-0.428571	-0.828571	-0.485714	-0.771429	-0.428571	-0.6	0.6	0.428571	-0.714286	0.0857143	0.771429	0.314286	0.428571	0.428571	0.428571	-0.657143	0.6	0.942857	-0.6	-0.828571	0.371429	0.885714	0.6	-0.0857143	0.771429	0.6	-0.428571	0.428571	-0.485714	0.714286	0.657143	0.885714	0.828571	0.0285714	-0.314286	-0.714286	-0.771429	-0.371429	0.657143
		IC5	0.0857143	0.314286	-0.2	-0.257143	0	0.485714	0.771429	-0.0857143	0.828571	0.6	0.485714	0.714286	0.828571	0.657143	0.314286	0.314286	0.0857143	-0.942857	-0.714286	-0.657143	-0.828571	-0.828571	-0.828571	-0.2	-0.885714	-0.2	0.885714	0.6	0.428571	-0.314286	0.314286	0.942857	-0.142857	0.314286	0.828571	0.314286	-0.257143	0.142857	0.2	-0.314286	-0.257143	0.0285714	0.0285714	0.0857143	0.142857	-0.0857143	-0.428571
		IC6	-0.428571	0.371429	0.0857143	-0.0857143	0.485714	0	0.828571	0.428571	0.657143	0.6	0.714286	0.542857	0.657143	0.6	-0.0285714	0.714286	-0.428571	-0.542857	-0.542857	-0.771429	-0.657143	-0.657143	-0.657143	-0.6	-0.6	0.0857143	0.6	0.6	0.0857143	-0.2	-0.0285714	0.314286	-0.314286	-0.0285714	0.657143	0.714286	0.0285714	-0.142857	0.6	-0.2	0.314286	-0.714286	0.0857143	-0.428571	0.314286	-0.2	0.257143
		IC7	-0.371429	0.0857143	0.0857143	-0.142857	0.771429	0.828571	0	0.371429	0.828571	0.6	0.714286	0.714286	0.828571	0.771429	0.371429	0.771429	-0.371429	-0.828571	-0.714286	-0.771429	-0.828571	-0.828571	-0.828571	-0.6	-0.771429	0.0857143	0.771429	0.6	0.542857	-0.0857143	0.371429	0.714286	-0.0285714	0.371429	0.828571	0.771429	-0.371429	0.2	0.6	-0.0857143	0.2	-0.428571	0.0285714	-0.371429	0.0285714	-0.142857	0.142857
		IC8	-1	-0.542857	0.885714	0.714286	-0.0857143	0.428571	0.371429	0	0.0857143	-0.371429	0.2	-0.257143	0.0857143	0.0285714	0.6	0.828571	-1	-0.2	0.257143	-0.257143	-0.0857143	-0.0857143	-0.0857143	-0.942857	0.2	0.885714	-0.2	-0.371429	0.485714	0.771429	0.6	-0.0285714	0.6	0.6	0.0857143	0.828571	-0.428571	0.542857	0.942857	0.771429	0.942857	-0.257143	-0.485714	-1	-0.6	-0.6	0.885714
		IC9	-0.0857143	0.371429	-0.257143	-0.428571	0.828571	0.657143	0.828571	0.0857143	0	0.771429	0.885714	0.885714	1	0.942857	0.142857	0.371429	-0.0857143	-0.885714	-0.885714	-0.942857	-1	-1	-1	-0.257143	-0.942857	-0.257143	0.942857	0.771429	0.257143	-0.371429	0.142857	0.657143	-0.314286	0.142857	1	0.371429	0.0285714	-0.142857	0.257143	-0.371429	-0.2	-0.0285714	-0.257143	-0.0857143	0.314286	-0.371429	-0.257143
		IC10	0.371429	0.714286	-0.714286	-0.828571	0.6	0.6	0.6	-0.371429	0.771429	0	0.771429	0.942857	0.771429	0.828571	-0.428571	0.0285714	0.371429	-0.485714	-0.942857	-0.714286	-0.771429	-0.771429	-0.771429	0.2	-0.885714	-0.714286	0.885714	1	-0.2	-0.828571	-0.428571	0.371429	-0.771429	-0.428571	0.771429	0.0285714	0.371429	-0.6	-0.2	-0.828571	-0.542857	-0.314286	0.257143	0.371429	0.771429	0.142857	-0.485714
		IC11	-0.2	0.371429	-0.257143	-0.485714	0.485714	0.714286	0.714286	0.2	0.885714	0.771429	0	0.828571	0.885714	0.942857	-0.0857143	0.371429	-0.2	-0.6	-0.828571	-0.942857	-0.885714	-0.885714	-0.885714	-0.257143	-0.771429	-0.257143	0.771429	0.771429	0.0285714	-0.371429	-0.0857143	0.257143	-0.428571	-0.0857143	0.885714	0.371429	0.257143	-0.371429	0.257143	-0.371429	-0.0857143	-0.2	-0.314286	-0.2	0.428571	-0.428571	-0.0285714
		IC12	0.257143	0.485714	-0.6	-0.771429	0.714286	0.542857	0.714286	-0.257143	0.885714	0.942857	0.828571	0	0.885714	0.942857	-0.142857	0.142857	0.257143	-0.657143	-1	-0.771429	-0.885714	-0.885714	-0.885714	0.0857143	-0.942857	-0.6	0.942857	0.942857	0.0857143	-0.657143	-0.142857	0.542857	-0.542857	-0.142857	0.885714	0.142857	0.142857	-0.371429	-0.0857143	-0.657143	-0.485714	-0.142857	0.0857143	0.257143	0.542857	0.0285714	-0.428571
		IC13	-0.0857143	0.371429	-0.257143	-0.428571	0.828571	0.657143	0.828571	0.0857143	1	0.771429	0.885714	0.885714	0	0.942857	0.142857	0.371429	-0.0857143	-0.885714	-0.885714	-0.942857	-1	-1	-1	-0.257143	-0.942857	-0.257143	0.942857	0.771429	0.257143	-0.371429	0.142857	0.657143	-0.314286	0.142857	1	0.371429	0.0285714	-0.142857	0.257143	-0.371429	-0.2	-0.0285714	-0.257143	-0.0857143	0.314286	-0.371429	-0.257143
		IC14	-0.0285714	0.314286	-0.371429	-0.6	0.657143	0.6	0.771429	0.0285714	0.942857	0.828571	0.942857	0.942857	0.942857	0	0.0285714	0.314286	-0.0285714	-0.714286	-0.942857	-0.885714	-0.942857	-0.942857	-0.942857	-0.142857	-0.885714	-0.371429	0.885714	0.828571	0.2	-0.428571	0.0285714	0.485714	-0.371429	0.0285714	0.942857	0.314286	0.0857143	-0.257143	0.142857	-0.428571	-0.257143	-0.0857143	-0.2	-0.0285714	0.371429	-0.257143	-0.2
		IC15	-0.6	-0.771429	0.714286	0.6	0.314286	-0.0285714	0.371429	0.6	0.142857	-0.428571	-0.0857143	-0.142857	0.142857	0.0285714	0	0.6	-0.6	-0.485714	0.142857	-0.0285714	-0.142857	-0.142857	-0.142857	-0.657143	0.0285714	0.714286	-0.0285714	-0.428571	0.942857	0.771429	1	0.542857	0.885714	1	0.142857	0.6	-0.885714	0.942857	0.657143	0.771429	0.542857	0.257143	-0.371429	-0.6	-0.885714	-0.314286	0.428571
		IC16	-0.828571	-0.371429	0.657143	0.428571	0.314286	0.714286	0.771429	0.828571	0.371429	0.0285714	0.371429	0.142857	0.371429	0.314286	0.6	0	-0.828571	-0.485714	-0.142857	-0.428571	-0.371429	-0.371429	-0.371429	-0.942857	-0.2	0.657143	0.2	0.0285714	0.657143	0.485714	0.6	0.371429	0.428571	0.6	0.371429	1	-0.6	0.542857	0.942857	0.485714	0.771429	-0.542857	-0.0857143	-0.828571	-0.428571	-0.257143	0.714286
		IC17	1	0.542857	-0.885714	-0.714286	0.0857143	-0.428571	-0.371429	-1	-0.0857143	0.371429	-0.2	0.257143	-0.0857143	-0.0285714	-0.6	-0.828571	0	0.2	-0.257143	0.257143	0.0857143	0.0857143	0.0857143	0.942857	-0.2	-0.885714	0.2	0.371429	-0.485714	-0.771429	-0.6	0.0285714	-0.6	-0.6	-0.0857143	-0.828571	0.428571	-0.542857	-0.942857	-0.771429	-0.942857	0.257143	0.485714	1	0.6	0.6	-0.885714
		IC18	0.2	-0.142857	-0.0285714	0.0857143	-0.942857	-0.542857	-0.828571	-0.2	-0.885714	-0.485714	-0.6	-0.657143	-0.885714	-0.714286	-0.485714	-0.485714	0.2	0	0.657143	0.771429	0.885714	0.885714	0.885714	0.428571	0.828571	-0.0285714	-0.828571	-0.485714	-0.542857	0.0857143	-0.485714	-0.885714	-0.0285714	-0.485714	-0.885714	-0.485714	0.314286	-0.257143	-0.428571	0.0857143	0.0285714	-0.0857143	0.257143	0.2	0.0285714	0.371429	0.2
		IC19	-0.257143	-0.485714	0.6	0.771429	-0.714286	-0.542857	-0.714286	0.257143	-0.885714	-0.942857	-0.828571	-1	-0.885714	-0.942857	0.142857	-0.142857	-0.257143	0.657143	0	0.771429	0.885714	0.885714	0.885714	-0.0857143	0.942857	0.6	-0.942857	-0.942857	-0.0857143	0.657143	0.142857	-0.542857	0.542857	0.142857	-0.885714	-0.142857	-0.142857	0.371429	0.0857143	0.657143	0.485714	0.142857	-0.0857143	-0.257143	-0.542857	-0.0285714	0.428571
		IC20	0.257143	-0.428571	0.142857	0.314286	-0.657143	-0.771429	-0.771429	-0.257143	-0.942857	-0.714286	-0.942857	-0.771429	-0.942857	-0.885714	-0.0285714	-0.428571	0.257143	0.771429	0.771429	0	0.942857	0.942857	0.942857	0.371429	0.828571	0.142857	-0.828571	-0.714286	-0.0857143	0.314286	-0.0285714	-0.428571	0.371429	-0.0285714	-0.942857	-0.428571	-0.2	0.257143	-0.371429	0.314286	0.0285714	0.142857	0.371429	0.257143	-0.371429	0.542857	0.0857143
		IC21	0.0857143	-0.371429	0.257143	0.428571	-0.828571	-0.657143	-0.828571	-0.0857143	-1	-0.771429	-0.885714	-0.885714	-1	-0.942857	-0.142857	-0.371429	0.0857143	0.885714	0.885714	0.942857	0	1	1	0.257143	0.942857	0.257143	-0.942857	-0.771429	-0.257143	0.371429	-0.142857	-0.657143	0.314286	-0.142857	-1	-0.371429	-0.0285714	0.142857	-0.257143	0.371429	0.2	0.0285714	0.257143	0.0857143	-0.314286	0.371429	0.257143
		IC22	0.0857143	-0.371429	0.257143	0.428571	-0.828571	-0.657143	-0.828571	-0.0857143	-1	-0.771429	-0.885714	-0.885714	-1	-0.942857	-0.142857	-0.371429	0.0857143	0.885714	0.885714	0.942857	1	0	1	0.257143	0.942857	0.257143	-0.942857	-0.771429	-0.257143	0.371429	-0.142857	-0.657143	0.314286	-0.142857	-1	-0.371429	-0.0285714	0.142857	-0.257143	0.371429	0.2	0.0285714	0.257143	0.0857143	-0.314286	0.371429	0.257143
		IC23	0.0857143	-0.371429	0.257143	0.428571	-0.828571	-0.657143	-0.828571	-0.0857143	-1	-0.771429	-0.885714	-0.885714	-1	-0.942857	-0.142857	-0.371429	0.0857143	0.885714	0.885714	0.942857	1	1	0	0.257143	0.942857	0.257143	-0.942857	-0.771429	-0.257143	0.371429	-0.142857	-0.657143	0.314286	-0.142857	-1	-0.371429	-0.0285714	0.142857	-0.257143	0.371429	0.2	0.0285714	0.257143	0.0857143	-0.314286	0.371429	0.257143
		IC24	0.942857	0.428571	-0.828571	-0.657143	-0.2	-0.6	-0.6	-0.942857	-0.257143	0.2	-0.257143	0.0857143	-0.257143	-0.142857	-0.657143	-0.942857	0.942857	0.428571	-0.0857143	0.371429	0.257143	0.257143	0.257143	0	0.0285714	-0.828571	-0.0285714	0.2	-0.6	-0.657143	-0.657143	-0.257143	-0.542857	-0.657143	-0.257143	-0.942857	0.542857	-0.6	-1	-0.657143	-0.885714	0.371429	0.314286	0.942857	0.542857	0.485714	-0.771429
		IC25	-0.2	-0.542857	0.485714	0.6	-0.885714	-0.6	-0.771429	0.2	-0.942857	-0.885714	-0.771429	-0.942857	-0.942857	-0.885714	0.0285714	-0.2	-0.2	0.828571	0.942857	0.828571	0.942857	0.942857	0.942857	0.0285714	0	0.485714	-1	-0.885714	-0.142857	0.6	0.0285714	-0.714286	0.485714	0.0285714	-0.942857	-0.2	-0.0857143	0.257143	-0.0285714	0.6	0.428571	0.0857143	-0.0285714	-0.2	-0.485714	0.0857143	0.485714
		IC26	-0.885714	-0.714286	1	0.942857	-0.2	0.0857143	0.0857143	0.885714	-0.257143	-0.714286	-0.257143	-0.6	-0.257143	-0.371429	0.714286	0.657143	-0.885714	-0.0285714	0.6	0.142857	0.257143	0.257143	0.257143	-0.828571	0.485714	0	-0.485714	-0.714286	0.542857	0.942857	0.714286	-0.0285714	0.828571	0.714286	-0.257143	0.657143	-0.6	0.771429	0.828571	0.942857	0.942857	-0.0857143	-0.371429	-0.885714	-0.828571	-0.428571	0.828571
		IC27	0.2	0.542857	-0.485714	-0.6	0.885714	0.6	0.771429	-0.2	0.942857	0.885714	0.771429	0.942857	0.942857	0.885714	-0.0285714	0.2	0.2	-0.828571	-0.942857	-0.828571	-0.942857	-0.942857	-0.942857	-0.0285714	-1	-0.485714	0	0.885714	0.142857	-0.6	-0.0285714	0.714286	-0.485714	-0.0285714	0.942857	0.2	0.0857143	-0.257143	0.0285714	-0.6	-0.428571	-0.0857143	0.0285714	0.2	0.485714	-0.0857143	-0.485714
		IC28	0.371429	0.714286	-0.714286	-0.828571	0.6	0.6	0.6	-0.371429	0.771429	1	0.771429	0.942857	0.771429	0.828571	-0.428571	0.0285714	0.371429	-0.485714	-0.942857	-0.714286	-0.771429	-0.771429	-0.771429	0.2	-0.885714	-0.714286	0.885714	0	-0.2	-0.828571	-0.428571	0.371429	-0.771429	-0.428571	0.771429	0.0285714	0.371429	-0.6	-0.2	-0.828571	-0.542857	-0.314286	0.257143	0.371429	0.771429	0.142857	-0.485714
		IC29	-0.485714	-0.714286	0.542857	0.371429	0.428571	0.0857143	0.542857	0.485714	0.257143	-0.2	0.0285714	0.0857143	0.257143	0.2	0.942857	0.657143	-0.485714	-0.542857	-0.0857143	-0.0857143	-0.257143	-0.257143	-0.257143	-0.6	-0.142857	0.542857	0.142857	-0.2	0	0.6	0.942857	0.657143	0.771429	0.942857	0.257143	0.657143	-0.942857	0.885714	0.6	0.6	0.428571	0.0857143	-0.142857	-0.485714	-0.771429	-0.0857143	0.371429
		IC30	-0.771429	-0.885714	0.942857	0.885714	-0.314286	-0.2	-0.0857143	0.771429	-0.371429	-0.828571	-0.371429	-0.657143	-0.371429	-0.428571	0.771429	0.485714	-0.771429	0.0857143	0.657143	0.314286	0.371429	0.371429	0.371429	-0.657143	0.6	0.942857	-0.6	-0.828571	0.6	0	0.771429	-0.0857143	0.942857	0.771429	-0.371429	0.485714	-0.657143	0.828571	0.657143	1	0.828571	0.142857	-0.428571	-0.771429	-0.942857	-0.371429	0.771429
		IC31	-0.6	-0.771429	0.714286	0.6	0.314286	-0.0285714	0.371429	0.6	0.142857	-0.428571	-0.0857143	-0.142857	0.142857	0.0285714	1	0.6	-0.6	-0.485714	0.142857	-0.0285714	-0.142857	-0.142857	-0.142857	-0.657143	0.0285714	0.714286	-0.0285714	-0.428571	0.942857	0.771429	0	0.542857	0.885714	1	0.142857	0.6	-0.885714	0.942857	0.657143	0.771429	0.542857	0.257143	-0.371429	-0.6	-0.885714	-0.314286	0.428571
		IC32	0.0285714	0.0285714	-0.0285714	-0.0857143	0.942857	0.314286	0.714286	-0.0285714	0.657143	0.371429	0.257143	0.542857	0.657143	0.485714	0.542857	0.371429	0.0285714	-0.885714	-0.542857	-0.428571	-0.657143	-0.657143	-0.657143	-0.257143	-0.714286	-0.0285714	0.714286	0.371429	0.657143	-0.0857143	0.542857	0	0.142857	0.542857	0.657143	0.371429	-0.542857	0.428571	0.257143	-0.0857143	-0.142857	0.0857143	0.0857143	0.0285714	-0.142857	0.0285714	-0.314286
		IC33	-0.6	-0.942857	0.828571	0.771429	-0.142857	-0.314286	-0.0285714	0.6	-0.314286	-0.771429	-0.428571	-0.542857	-0.314286	-0.371429	0.885714	0.428571	-0.6	-0.0285714	0.542857	0.371429	0.314286	0.314286	0.314286	-0.542857	0.485714	0.828571	-0.485714	-0.771429	0.771429	0.942857	0.885714	0.142857	0	0.885714	-0.314286	0.428571	-0.828571	0.942857	0.542857	0.942857	0.657143	0.257143	-0.314286	-0.6	-1	-0.2	0.6
		IC34	-0.6	-0.771429	0.714286	0.6	0.314286	-0.0285714	0.371429	0.6	0.142857	-0.428571	-0.0857143	-0.142857	0.142857	0.0285714	1	0.6	-0.6	-0.485714	0.142857	-0.0285714	-0.142857	-0.142857	-0.142857	-0.657143	0.0285714	0.714286	-0.0285714	-0.428571	0.942857	0.771429	1	0.542857	0.885714	0	0.142857	0.6	-0.885714	0.942857	0.657143	0.771429	0.542857	0.257143	-0.371429	-0.6	-0.885714	-0.314286	0.428571
		IC35	-0.0857143	0.371429	-0.257143	-0.428571	0.828571	0.657143	0.828571	0.0857143	1	0.771429	0.885714	0.885714	1	0.942857	0.142857	0.371429	-0.0857143	-0.885714	-0.885714	-0.942857	-1	-1	-1	-0.257143	-0.942857	-0.257143	0.942857	0.771429	0.257143	-0.371429	0.142857	0.657143	-0.314286	0.142857	0	0.371429	0.0285714	-0.142857	0.257143	-0.371429	-0.2	-0.0285714	-0.257143	-0.0857143	0.314286	-0.371429	-0.257143
		IC36	-0.828571	-0.371429	0.657143	0.428571	0.314286	0.714286	0.771429	0.828571	0.371429	0.0285714	0.371429	0.142857	0.371429	0.314286	0.6	1	-0.828571	-0.485714	-0.142857	-0.428571	-0.371429	-0.371429	-0.371429	-0.942857	-0.2	0.657143	0.2	0.0285714	0.657143	0.485714	0.6	0.371429	0.428571	0.6	0.371429	0	-0.6	0.542857	0.942857	0.485714	0.771429	-0.542857	-0.0857143	-0.828571	-0.428571	-0.257143	0.714286
		IC37	0.428571	0.771429	-0.6	-0.485714	-0.257143	0.0285714	-0.371429	-0.428571	0.0285714	0.371429	0.257143	0.142857	0.0285714	0.0857143	-0.885714	-0.6	0.428571	0.314286	-0.142857	-0.2	-0.0285714	-0.0285714	-0.0285714	0.542857	-0.0857143	-0.6	0.0857143	0.371429	-0.942857	-0.657143	-0.885714	-0.542857	-0.828571	-0.885714	0.0285714	-0.6	0	-0.942857	-0.542857	-0.657143	-0.485714	0.0285714	-0.0857143	0.428571	0.828571	-0.142857	-0.428571
		IC38	-0.542857	-0.828571	0.771429	0.714286	0.142857	-0.142857	0.2	0.542857	-0.142857	-0.6	-0.371429	-0.371429	-0.142857	-0.257143	0.942857	0.542857	-0.542857	-0.257143	0.371429	0.257143	0.142857	0.142857	0.142857	-0.6	0.257143	0.771429	-0.257143	-0.6	0.885714	0.828571	0.942857	0.428571	0.942857	0.942857	-0.142857	0.542857	-0.942857	0	0.6	0.828571	0.6	0.142857	-0.142857	-0.542857	-0.942857	-0.0857143	0.485714
		IC39	-0.942857	-0.428571	0.828571	0.657143	0.2	0.6	0.6	0.942857	0.257143	-0.2	0.257143	-0.0857143	0.257143	0.142857	0.657143	0.942857	-0.942857	-0.428571	0.0857143	-0.371429	-0.257143	-0.257143	-0.257143	-1	-0.0285714	0.828571	0.0285714	-0.2	0.6	0.657143	0.657143	0.257143	0.542857	0.657143	0.257143	0.942857	-0.542857	0.6	0	0.657143	0.885714	-0.371429	-0.314286	-0.942857	-0.542857	-0.485714	0.771429
		IC40	-0.771429	-0.885714	0.942857	0.885714	-0.314286	-0.2	-0.0857143	0.771429	-0.371429	-0.828571	-0.371429	-0.657143	-0.371429	-0.428571	0.771429	0.485714	-0.771429	0.0857143	0.657143	0.314286	0.371429	0.371429	0.371429	-0.657143	0.6	0.942857	-0.6	-0.828571	0.6	1	0.771429	-0.0857143	0.942857	0.771429	-0.371429	0.485714	-0.657143	0.828571	0.657143	0	0.828571	0.142857	-0.428571	-0.771429	-0.942857	-0.371429	0.771429
		IC41	-0.942857	-0.6	0.942857	0.828571	-0.257143	0.314286	0.2	0.942857	-0.2	-0.542857	-0.0857143	-0.485714	-0.2	-0.257143	0.542857	0.771429	-0.942857	0.0285714	0.485714	0.0285714	0.2	0.2	0.2	-0.885714	0.428571	0.942857	-0.428571	-0.542857	0.428571	0.828571	0.542857	-0.142857	0.657143	0.542857	-0.2	0.771429	-0.485714	0.6	0.885714	0.828571	0	-0.371429	-0.257143	-0.942857	-0.657143	-0.371429	0.942857
		IC42	0.257143	-0.2	-0.0857143	0.0285714	0.0285714	-0.714286	-0.428571	-0.257143	-0.0285714	-0.314286	-0.2	-0.142857	-0.0285714	-0.0857143	0.257143	-0.542857	0.257143	-0.0857143	0.142857	0.142857	0.0285714	0.0285714	0.0285714	0.371429	0.0857143	-0.0857143	-0.0857143	-0.314286	0.0857143	0.142857	0.257143	0.0857143	0.257143	0.257143	-0.0285714	-0.542857	0.0285714	0.142857	-0.371429	0.142857	-0.371429	0	-0.6	0.257143	-0.257143	-0.371429	-0.428571
		IC43	0.485714	0.257143	-0.371429	-0.314286	0.0285714	0.0857143	0.0285714	-0.485714	-0.257143	0.257143	-0.314286	0.0857143	-0.257143	-0.2	-0.371429	-0.0857143	0.485714	0.257143	-0.0857143	0.371429	0.257143	0.257143	0.257143	0.314286	-0.0285714	-0.371429	0.0285714	0.257143	-0.142857	-0.428571	-0.371429	0.0857143	-0.314286	-0.371429	-0.257143	-0.0857143	-0.0857143	-0.142857	-0.314286	-0.428571	-0.257143	-0.6	0	0.485714	0.314286	0.942857	-0.2
		IC44	1	0.542857	-0.885714	-0.714286	0.0857143	-0.428571	-0.371429	-1	-0.0857143	0.371429	-0.2	0.257143	-0.0857143	-0.0285714	-0.6	-0.828571	1	0.2	-0.257143	0.257143	0.0857143	0.0857143	0.0857143	0.942857	-0.2	-0.885714	0.2	0.371429	-0.485714	-0.771429	-0.6	0.0285714	-0.6	-0.6	-0.0857143	-0.828571	0.428571	-0.542857	-0.942857	-0.771429	-0.942857	0.257143	0.485714	0	0.6	0.6	-0.885714
		IC45	0.6	0.942857	-0.828571	-0.771429	0.142857	0.314286	0.0285714	-0.6	0.314286	0.771429	0.428571	0.542857	0.314286	0.371429	-0.885714	-0.428571	0.6	0.0285714	-0.542857	-0.371429	-0.314286	-0.314286	-0.314286	0.542857	-0.485714	-0.828571	0.485714	0.771429	-0.771429	-0.942857	-0.885714	-0.142857	-1	-0.885714	0.314286	-0.428571	0.828571	-0.942857	-0.542857	-0.942857	-0.657143	-0.257143	0.314286	0.6	0	0.2	-0.6
		IC46	0.6	0.0857143	-0.428571	-0.371429	-0.0857143	-0.2	-0.142857	-0.6	-0.371429	0.142857	-0.428571	0.0285714	-0.371429	-0.257143	-0.314286	-0.257143	0.6	0.371429	-0.0285714	0.542857	0.371429	0.371429	0.371429	0.485714	0.0857143	-0.428571	-0.0857143	0.142857	-0.0857143	-0.371429	-0.314286	0.0285714	-0.2	-0.314286	-0.371429	-0.257143	-0.142857	-0.0857143	-0.485714	-0.371429	-0.371429	-0.371429	0.942857	0.6	0.2	0	-0.257143
		IC47	-0.885714	-0.657143	0.828571	0.657143	-0.428571	0.257143	0.142857	0.885714	-0.257143	-0.485714	-0.0285714	-0.428571	-0.257143	-0.2	0.428571	0.714286	-0.885714	0.2	0.428571	0.0857143	0.257143	0.257143	0.257143	-0.771429	0.485714	0.828571	-0.485714	-0.485714	0.371429	0.771429	0.428571	-0.314286	0.6	0.428571	-0.257143	0.714286	-0.428571	0.485714	0.771429	0.771429	0.942857	-0.428571	-0.2	-0.885714	-0.6	-0.257143	0
		IC48	0.6	0.942857	-0.828571	-0.771429	0.142857	0.314286	0.0285714	-0.6	0.314286	0.771429	0.428571	0.542857	0.314286	0.371429	-0.885714	-0.428571	0.6	0.0285714	-0.542857	-0.371429	-0.314286	-0.314286	-0.314286	0.542857	-0.485714	-0.828571	0.485714	0.771429	-0.771429	-0.942857	-0.885714	-0.142857	-1	-0.885714	0.314286	-0.428571	0.828571	-0.942857	-0.542857	-0.942857	-0.657143	-0.257143	0.314286	0.6	1	0.2	-0.6
		IC49	0.6	0.942857	-0.657143	-0.485714	0.142857	0.257143	-0.0857143	-0.6	0.0857143	0.542857	0.0857143	0.257143	0.0857143	0.0285714	-0.828571	-0.428571	0.6	0.0857143	-0.257143	-0.142857	-0.0857143	-0.0857143	-0.0857143	0.485714	-0.314286	-0.657143	0.314286	0.542857	-0.771429	-0.828571	-0.828571	-0.0857143	-0.885714	-0.828571	0.0857143	-0.428571	0.714286	-0.771429	-0.485714	-0.828571	-0.542857	-0.314286	0.485714	0.6	0.885714	0.314286	-0.6
		IC50	0.0285714	-0.0285714	-0.2	-0.257143	-0.2	-0.314286	-0.257143	-0.0285714	0.2	0.0285714	0.371429	0.142857	0.2	0.314286	-0.0857143	-0.371429	0.0285714	0.0285714	-0.142857	-0.257143	-0.2	-0.2	-0.2	0.257143	-0.0285714	-0.2	0.0285714	0.0285714	-0.2	-0.0285714	-0.0857143	-0.314286	-0.0857143	-0.0857143	0.2	-0.371429	0.428571	-0.314286	-0.257143	-0.0285714	-0.257143	0.657143	-0.771429	0.0285714	0.0857143	-0.6	-0.142857
		IC51	0.2	0.0857143	-0.257143	-0.2	-0.257143	-0.485714	-0.485714	-0.2	0.0285714	-0.0857143	0.142857	-0.0285714	0.0285714	0.0857143	-0.2	-0.6	0.2	0.142857	0.0285714	-0.0857143	-0.0285714	-0.0285714	-0.0285714	0.428571	0.0857143	-0.257143	-0.0857143	-0.0857143	-0.371429	-0.0857143	-0.2	-0.371429	-0.142857	-0.2	0.0285714	-0.6	0.542857	-0.371429	-0.428571	-0.0857143	-0.371429	0.771429	-0.714286	0.2	0.142857	-0.542857	-0.314286
		IC52	-0.371429	0.2	-0.0285714	-0.2	0.0857143	0.428571	0.314286	0.371429	0.6	0.371429	0.828571	0.428571	0.6	0.657143	-0.0857143	0.2	-0.371429	-0.314286	-0.428571	-0.771429	-0.6	-0.6	-0.6	-0.257143	-0.371429	-0.0285714	0.371429	0.371429	-0.142857	-0.0857143	-0.0857143	-0.142857	-0.257143	-0.0857143	0.6	0.2	0.428571	-0.371429	0.257143	-0.0857143	0.0857143	0.0857143	-0.714286	-0.371429	0.257143	-0.771429	0.142857
		IC53	-0.2	-0.0857143	-0.0285714	-0.142857	0.0285714	-0.0857143	0.0285714	0.2	0.428571	0.0857143	0.542857	0.257143	0.428571	0.485714	0.142857	-0.0857143	-0.2	-0.257143	-0.257143	-0.485714	-0.428571	-0.428571	-0.428571	-0.0285714	-0.2	-0.0285714	0.2	0.0857143	0.0285714	0.0857143	0.142857	-0.0857143	0.0285714	0.142857	0.428571	-0.0857143	0.257143	-0.142857	0.0285714	0.0857143	-0.0857143	0.6	-0.885714	-0.2	-0.0285714	-0.771429	-0.0285714
			IC1	IC2	IC3	IC4	IC5	IC6	IC7	IC8	IC9	IC10	IC11	IC12	IC13	IC14	IC15	IC16	IC17	IC18	IC19	IC20	IC21	IC22	IC23	IC24	IC25	IC26	IC27	IC28	IC29	IC30	IC31	IC32	IC33	IC34	IC35	IC36	IC37	IC38	IC39	IC40	IC41	IC42	IC43	IC44	IC45	IC46	IC47
	combination	IC1	0	0.889711	0.866358	0.86948	0.926127	-0.337295	0.163081	-0.486529	-0.270607	-0.0982941	-0.270445	-0.467033	-0.395675	-0.413813	-0.527041	-0.485225	-0.401105	-0.461168	-0.452967	-0.449926	-0.434503	-0.0121646	-0.521285	-0.436241	-0.221569	-0.592806	0.0373626	-0.400997	-0.522371	-0.569183	-0.402571	-0.608772	-0.644342	-0.661394	-0.519384	-0.356846	0.562883	-0.696096	0.10253	-0.266589	-0.0943298	0.717113	-0.411532	0.0279134	0.17215	0.465512	0.440151
		IC2	0.889711	0	0.846358	0.839884	0.910289	-0.246713	0.136145	-0.351524	-0.192298	-0.0169435	-0.186053	-0.408491	-0.3342	-0.335286	-0.53258	-0.417343	-0.449981	-0.462797	-0.46839	-0.47469	-0.442867	-0.0827626	-0.53964	-0.461222	-0.340282	-0.54708	0.000217225	-0.440966	-0.515528	-0.522588	-0.389755	-0.616918	-0.563535	-0.66954	-0.533503	-0.386605	0.583194	-0.689471	0.0823281	-0.299607	-0.110839	0.674319	-0.529376	-0.133376	0.100684	0.337458	0.367815
		IC3	0.866358	0.846358	0	0.998728	0.848439	-0.174811	0.252035	-0.321329	-0.330779	-0.211468	-0.309111	-0.537414	-0.473441	-0.460733	-0.56473	-0.523674	-0.361244	-0.372214	-0.361082	-0.411912	-0.343269	-0.0195502	-0.450904	-0.383238	-0.239816	-0.4477	0.116758	-0.393068	-0.4395	-0.42853	-0.370748	-0.565979	-0.511292	-0.586669	-0.539477	-0.35337	0.530842	-0.609206	0.0564784	-0.20544	-0.104539	0.568422	-0.458018	-0.202236	0.0948185	0.265991	0.458507
		IC4	0.86948	0.839884	0.998728	0	0.842775	-0.170901	0.258769	-0.321004	-0.339142	-0.222221	-0.316931	-0.545342	-0.479632	-0.465729	-0.568422	-0.528019	-0.358203	-0.372757	-0.357823	-0.412781	-0.343052	-0.0118387	-0.451556	-0.383456	-0.234277	-0.443681	0.128814	-0.385031	-0.436567	-0.424402	-0.36901	-0.564349	-0.510423	-0.586018	-0.536762	-0.347722	0.529213	-0.608446	0.0639726	-0.198815	-0.0991087	0.566359	-0.450524	-0.191049	0.104376	0.271205	0.46687
		IC5	0.926127	0.910289	0.848439	0.842775	0	-0.311337	0.0651131	-0.485443	-0.264742	-0.107635	-0.270988	-0.489733	-0.402408	-0.408056	-0.510423	-0.470889	-0.415225	-0.469314	-0.407568	-0.473712	-0.431897	0.0331267	-0.522805	-0.455031	-0.20506	-0.580967	-0.0511564	-0.494077	-0.548764	-0.535513	-0.406807	-0.632558	-0.613496	-0.683443	-0.559245	-0.39247	0.574179	-0.679153	0.0562612	-0.274843	-0.10291	0.744483	-0.417288	0.0261756	0.0637554	0.491796	0.341857
		IC6	-0.337295	-0.246713	-0.174811	-0.170901	-0.311337	0	0.52398	0.277449	-0.393163	-0.455	-0.268571	-0.230204	-0.266735	-0.151837	-0.0702041	-0.278367	-0.0352041	0.0293878	0.35051	-0.0468367	0.0358163	0.153776	0.0433673	0.0216327	0.383163	0.450816	0.416327	0.41398	0.367143	0.538265	0.0157143	0.349694	0.279286	0.357449	0.0334694	0.481939	0.148776	0.269388	0.113265	0.456735	0.349592	-0.0684694	-0.0788776	-0.189898	0.242755	-0.332449	0.27051
		IC7	0.163081	0.136145	0.252035	0.258769	0.0651131	0.52398	0	0.296122	-0.37	-0.204388	-0.304388	-0.348265	-0.322143	-0.085	-0.605612	-0.437551	-0.250714	-0.249388	-0.292755	-0.337959	-0.306429	-0.285102	-0.374286	-0.301837	-0.154592	0.0279592	0.846531	0.274898	0.164388	0.433163	0.0639796	-0.112245	-0.0738776	-0.0833673	-0.13051	0.158878	0.451327	-0.127143	0.351735	0.282041	0.199694	0.287857	-0.398265	-0.263469	0.606122	-0.0826531	0.68949
		IC8	-0.486529	-0.351524	-0.321329	-0.321004	-0.485443	0.277449	0.296122	0	0.502041	0.365408	0.549184	0.549898	0.483469	0.703469	-0.0444898	0.484592	0.263061	0.404592	-0.0256122	0.30602	0.335918	-0.242959	0.288163	0.351224	-0.303061	0.0253061	0.196735	-0.0543878	0.298265	0.392245	0.443571	-0.0571429	0.35551	0.136531	0.151837	-0.0840816	-0.429592	0.222143	-0.1	0.0462245	-0.321531	-0.426327	-0.337143	-0.515816	-0.154286	-0.504286	-0.263469
		IC9	-0.270607	-0.192298	-0.330779	-0.339142	-0.264742	-0.393163	-0.37	0.502041	0	0.789184	0.922245	0.894184	0.911735	0.796633	0.228571	0.902959	0.260816	0.386429	-0.15449	0.381735	0.272857	-0.366531	0.290102	0.340918	-0.450918	-0.196531	-0.39102	-0.37551	0.0967347	-0.169388	0.444898	-0.198776	0.157347	-0.0273469	0.264796	-0.395102	-0.639694	0.0747959	-0.165714	-0.246327	-0.559898	-0.512143	-0.158776	-0.212653	-0.442245	-0.175714	-0.720204
		IC10	-0.0982941	-0.0169435	-0.211468	-0.222221	-0.107635	-0.455	-0.204388	0.365408	0.789184	0	0.767449	0.727449	0.762755	0.742755	0.0293878	0.638163	0.062449	0.122653	-0.419592	0.15602	-0.0122449	-0.490102	-0.00918367	0.0911224	-0.57102	-0.37102	-0.199184	-0.25102	-0.128367	-0.191939	0.269694	-0.271429	-0.0912245	-0.196224	0.258673	-0.388776	-0.28551	-0.188469	0.0640816	-0.30898	-0.436122	-0.284388	-0.155	-0.163265	-0.0593878	0.0268367	-0.335204
		IC11	-0.270445	-0.186053	-0.309111	-0.316931	-0.270988	-0.268571	-0.304388	0.549184	0.922245	0.767449	0	0.907857	0.857449	0.756633	0.235306	0.832041	0.299592	0.426939	-0.0464286	0.414796	0.295102	-0.262143	0.338061	0.398163	-0.372653	-0.146327	-0.377653	-0.325714	0.0595918	-0.162041	0.357143	-0.169388	0.180816	0.00183673	0.25	-0.333061	-0.591327	0.00336735	-0.127755	-0.192245	-0.593878	-0.518673	-0.229796	-0.334694	-0.465102	-0.318367	-0.658878
		IC12	-0.467033	-0.408491	-0.537414	-0.545342	-0.489733	-0.230204	-0.348265	0.549898	0.894184	0.727449	0.907857	0	0.913367	0.812755	0.448469	0.908878	0.387143	0.485102	0.0856122	0.517857	0.371633	-0.28602	0.44398	0.458878	-0.281633	-0.0209184	-0.352347	-0.102857	0.226939	-0.0328571	0.480918	0.0626531	0.320612	0.237143	0.419694	-0.174184	-0.739082	0.240306	-0.150612	-0.128367	-0.470306	-0.64449	0.024898	-0.152041	-0.424286	-0.333061	-0.718571
		IC13	-0.395675	-0.3342	-0.473441	-0.479632	-0.402408	-0.266735	-0.322143	0.483469	0.911735	0.762755	0.857449	0.913367	0	0.850612	0.278469	0.928673	0.202551	0.311531	-0.0887755	0.333673	0.187959	-0.473061	0.245204	0.263061	-0.373673	-0.0114286	-0.242449	-0.158265	0.306122	0.0203061	0.61449	-0.0239796	0.315204	0.183061	0.49102	-0.182449	-0.633469	0.275306	0.0606122	-0.0565306	-0.349694	-0.600204	-0.0168367	-0.14449	-0.281327	-0.166531	-0.656837
		IC14	-0.413813	-0.335286	-0.460733	-0.465729	-0.408056	-0.151837	-0.085	0.703469	0.796633	0.742755	0.756633	0.812755	0.850612	0	0.0943878	0.773776	0.191633	0.262449	-0.185	0.246939	0.15	-0.483265	0.164694	0.202449	-0.435918	-0.163571	-0.05	-0.168776	0.298163	0.190816	0.680102	-0.0468367	0.286531	0.142143	0.373469	-0.25449	-0.529388	0.243878	-0.0155102	0.00602041	-0.395816	-0.47949	-0.0908163	-0.263163	-0.153673	-0.179388	-0.517041
		IC15	-0.527041	-0.53258	-0.56473	-0.568422	-0.510423	-0.0702041	-0.605612	-0.0444898	0.228571	0.0293878	0.235306	0.448469	0.278469	0.0943878	0	0.433163	0.507347	0.48	0.664898	0.583776	0.526939	0.311735	0.667143	0.531531	0.371224	0.331531	-0.565612	0.148469	0.0617347	-0.0546939	0.0263265	0.540918	0.480306	0.469184	0.304082	0.268367	-0.646939	0.425612	-0.423571	-0.0381633	-0.144082	-0.529184	0.64051	0.183776	-0.526122	-0.227653	-0.587857
		IC16	-0.485225	-0.417343	-0.523674	-0.528019	-0.470889	-0.278367	-0.437551	0.484592	0.902959	0.638163	0.832041	0.908878	0.928673	0.773776	0.433163	0	0.405	0.507449	0.0810204	0.537347	0.423878	-0.350102	0.458673	0.445918	-0.295306	0.00867347	-0.372755	-0.218673	0.261224	-0.0453061	0.572143	0.032551	0.351122	0.193367	0.375408	-0.224286	-0.766735	0.326633	-0.133776	-0.0847959	-0.386122	-0.660918	0.111224	-0.0972449	-0.447041	-0.195714	-0.785408
		IC17	-0.401105	-0.449981	-0.361244	-0.358203	-0.415225	-0.0352041	-0.250714	0.263061	0.260816	0.062449	0.299592	0.387143	0.202551	0.191633	0.507347	0.405	0	0.916531	0.471327	0.930816	0.916429	0.340714	0.904592	0.911122	0.17398	-0.0526531	-0.389694	-0.140306	-0.0565306	-0.140714	-0.0133673	0.14	0.214796	0.0726531	-0.154898	-0.318571	-0.633061	0.168673	-0.666429	-0.218878	-0.525306	-0.473469	0.394898	0.186327	-0.524388	-0.262449	-0.500612
		IC18	-0.461168	-0.462797	-0.372214	-0.372757	-0.469314	0.0293878	-0.249388	0.404592	0.386429	0.122653	0.426939	0.485102	0.311531	0.262449	0.48	0.507449	0.916531	0	0.483673	0.963673	0.950918	0.290918	0.950102	0.971837	0.151633	-0.0166327	-0.423469	-0.197755	0.0347959	-0.128367	0.0603061	0.0171429	0.164184	0.057449	-0.105816	-0.270306	-0.71602	0.165816	-0.602857	-0.192857	-0.555	-0.585714	0.23551	-0.0186735	-0.592245	-0.372551	-0.562347
		IC19	-0.452967	-0.46839	-0.361082	-0.357823	-0.407568	0.35051	-0.292755	-0.0256122	-0.15449	-0.419592	-0.0464286	0.0856122	-0.0887755	-0.185	0.664898	0.0810204	0.471327	0.483673	0	0.487551	0.533469	0.607551	0.656939	0.487653	0.743776	0.43898	-0.341429	0.133367	0.209796	0.155612	-0.0962245	0.459286	0.375	0.48398	0.0221429	0.363469	-0.403061	0.447143	-0.374592	0.279082	0.0372449	-0.351531	0.507959	0.189898	-0.463776	-0.302755	-0.337245
		IC20	-0.449926	-0.47469	-0.411912	-0.412781	-0.473712	-0.0468367	-0.337959	0.30602	0.381735	0.15602	0.414796	0.517857	0.333673	0.246939	0.583776	0.537347	0.930816	0.963673	0.487551	0	0.951633	0.268163	0.948061	0.962245	0.174388	-0.0395918	-0.492245	-0.173265	0.00561224	-0.20449	0.0484694	0.123265	0.200816	0.0996939	-0.064898	-0.261429	-0.71949	0.200204	-0.605612	-0.230918	-0.467143	-0.605102	0.354286	0.0902041	-0.567347	-0.322449	-0.557245
		IC21	-0.434503	-0.442867	-0.343269	-0.343052	-0.431897	0.0358163	-0.306429	0.335918	0.272857	-0.0122449	0.295102	0.371633	0.187959	0.15	0.526939	0.423878	0.916429	0.950918	0.533469	0.951633	0	0.39102	0.955102	0.949796	0.228367	-0.0458163	-0.48	-0.214388	-0.0407143	-0.174082	-0.0314286	0.095102	0.236633	0.055	-0.173878	-0.241837	-0.692041	0.180714	-0.680408	-0.240714	-0.440102	-0.510612	0.291939	0.0427551	-0.59949	-0.318469	-0.523163
		IC22	-0.0121646	-0.0827626	-0.0195502	-0.0118387	0.0331267	0.153776	-0.285102	-0.242959	-0.366531	-0.490102	-0.262143	-0.28602	-0.473061	-0.483265	0.311735	-0.350102	0.340714	0.290918	0.607551	0.268163	0.39102	0	0.44	0.392857	0.740714	0.0605102	-0.423673	-0.0505102	-0.300204	-0.207551	-0.575	0.0881633	-0.0872449	-0.00765306	-0.323061	0.067449	-0.0315306	-0.0382653	-0.44898	-0.191531	-0.0926531	0.128367	0.211633	0.243571	-0.380714	-0.131633	-0.0793878
		IC23	-0.521285	-0.53964	-0.450904	-0.451556	-0.522805	0.0433673	-0.374286	0.288163	0.290102	-0.00918367	0.338061	0.44398	0.245204	0.164694	0.667143	0.458673	0.904592	0.950102	0.656939	0.948061	0.955102	0.44	0	0.957653	0.341837	0.112551	-0.525306	-0.097449	0.0495918	-0.120408	0.0094898	0.205612	0.29102	0.221633	-0.0304082	-0.108673	-0.74551	0.303061	-0.652755	-0.159898	-0.439898	-0.587551	0.377347	0.0585714	-0.66051	-0.406122	-0.601122
		IC24	-0.436241	-0.461222	-0.383238	-0.383456	-0.455031	0.0216327	-0.301837	0.351224	0.340918	0.0911224	0.398163	0.458878	0.263061	0.202449	0.531531	0.445918	0.911122	0.971837	0.487653	0.962245	0.949796	0.392857	0.957653	0	0.219286	-0.0260204	-0.48602	-0.17602	-0.0119388	-0.185204	-0.0347959	0.0644898	0.152653	0.0685714	-0.112959	-0.239796	-0.689898	0.164082	-0.648367	-0.266429	-0.526939	-0.558367	0.252143	0.0116327	-0.605306	-0.39	-0.552041
		IC25	-0.221569	-0.340282	-0.239816	-0.234277	-0.20506	0.383163	-0.154592	-0.303061	-0.450918	-0.57102	-0.372653	-0.281633	-0.373673	-0.435918	0.371224	-0.295306	0.17398	0.151633	0.743776	0.174388	0.228367	0.740714	0.341837	0.219286	0	0.328878	-0.226122	0.153469	0.0483673	0.0729592	-0.335	0.358265	0.0653061	0.311837	-0.0721429	0.397449	0.0421429	0.314592	-0.153469	0.161531	0.313776	0.0153061	0.439796	0.390612	-0.123469	-0.0489796	0.0192857
		IC26	-0.592806	-0.54708	-0.4477	-0.443681	-0.580967	0.450816	0.0279592	0.0253061	-0.196531	-0.37102	-0.146327	-0.0209184	-0.0114286	-0.163571	0.331531	0.00867347	-0.0526531	-0.0166327	0.43898	-0.0395918	-0.0458163	0.0605102	0.112551	-0.0260204	0.328878	0	0.22	0.717347	0.612245	0.649592	0.217143	0.727041	0.593061	0.80602	0.597143	0.723061	-0.116939	0.706735	0.233265	0.461429	0.429592	-0.418061	0.287551	-0.0316327	0.0384694	-0.501429	-0.0326531
		IC27	0.0373626	0.000217225	0.116758	0.128814	-0.0511564	0.416327	0.846531	0.196735	-0.39102	-0.199184	-0.377653	-0.352347	-0.242449	-0.05	-0.565612	-0.372755	-0.389694	-0.423469	-0.341429	-0.492245	-0.48	-0.423673	-0.525306	-0.48602	-0.226122	0.22	0	0.466531	0.317449	0.658878	0.247551	0.0340816	0.092551	0.0531633	0.140918	0.313673	0.454286	0.0283673	0.597857	0.39102	0.37	0.221837	-0.258469	-0.173571	0.716633	0.00795918	0.636122
		IC28	-0.400997	-0.440966	-0.393068	-0.385031	-0.494077	0.41398	0.274898	-0.0543878	-0.37551	-0.25102	-0.325714	-0.102857	-0.158265	-0.168776	0.148469	-0.218673	-0.140306	-0.197755	0.133367	-0.173265	-0.214388	-0.0505102	-0.097449	-0.17602	0.153469	0.717347	0.466531	0	0.463367	0.59051	0.150204	0.695102	0.36449	0.676939	0.614796	0.734286	0.052449	0.455816	0.354388	0.320816	0.501633	-0.190714	0.246224	0.0686735	0.41949	-0.343878	0.302551
		IC29	-0.522371	-0.515528	-0.4395	-0.436567	-0.548764	0.367143	0.164388	0.298265	0.0967347	-0.128367	0.0595918	0.226939	0.306122	0.298163	0.0617347	0.261224	-0.0565306	0.0347959	0.209796	0.00561224	-0.0407143	-0.300204	0.0495918	-0.0119388	0.0483673	0.612245	0.317449	0.463367	0	0.633265	0.724082	0.497755	0.466531	0.746531	0.571122	0.441531	-0.314592	0.76398	0.260204	0.612755	0.287347	-0.528878	0.203673	-0.0844898	0.055	-0.420816	-0.166939
		IC30	-0.569183	-0.522588	-0.42853	-0.424402	-0.535513	0.538265	0.433163	0.392245	-0.169388	-0.191939	-0.162041	-0.0328571	0.0203061	0.190816	-0.0546939	-0.0453061	-0.140714	-0.128367	0.155612	-0.20449	-0.174082	-0.207551	-0.120408	-0.185204	0.0729592	0.649592	0.658878	0.59051	0.633265	0	0.445612	0.480306	0.564286	0.556122	0.479592	0.556327	0.0113265	0.561633	0.329082	0.558367	0.330918	-0.243061	0.047551	-0.149694	0.315714	-0.341531	0.132143
		IC31	-0.402571	-0.389755	-0.370748	-0.36901	-0.406807	0.0157143	0.0639796	0.443571	0.444898	0.269694	0.357143	0.480918	0.61449	0.680102	0.0263265	0.572143	-0.0133673	0.0603061	-0.0962245	0.0484694	-0.0314286	-0.575	0.0094898	-0.0347959	-0.335	0.217143	0.247551	0.150204	0.724082	0.445612	0	0.211837	0.453878	0.44949	0.544184	0.0447959	-0.454592	0.554388	0.248061	0.425102	-0.0210204	-0.500306	0.065	-0.270204	-0.0230612	-0.238571	-0.339388
		IC32	-0.608772	-0.616918	-0.565979	-0.564349	-0.632558	0.349694	-0.112245	-0.0571429	-0.198776	-0.271429	-0.169388	0.0626531	-0.0239796	-0.0468367	0.540918	0.032551	0.14	0.0171429	0.459286	0.123265	0.095102	0.0881633	0.205612	0.0644898	0.358265	0.727041	0.0340816	0.695102	0.497755	0.480306	0.211837	0	0.678061	0.870612	0.542959	0.556531	-0.197143	0.755306	-0.0734694	0.346224	0.428061	-0.462959	0.576327	0.133469	0.0564286	-0.428367	-0.0742857
		IC33	-0.644342	-0.563535	-0.511292	-0.510423	-0.613496	0.279286	-0.0738776	0.35551	0.157347	-0.0912245	0.180816	0.320612	0.315204	0.286531	0.480306	0.351122	0.214796	0.164184	0.375	0.200816	0.236633	-0.0872449	0.29102	0.152653	0.0653061	0.593061	0.092551	0.36449	0.466531	0.564286	0.453878	0.678061	0	0.65551	0.556837	0.35	-0.455714	0.670714	-0.057551	0.290612	0.09	-0.559796	0.216531	-0.184694	-0.199184	-0.505816	-0.321837
		IC34	-0.661394	-0.66954	-0.586669	-0.586018	-0.683443	0.357449	-0.0833673	0.136531	-0.0273469	-0.196224	0.00183673	0.237143	0.183061	0.142143	0.469184	0.193367	0.0726531	0.057449	0.48398	0.0996939	0.055	-0.00765306	0.221633	0.0685714	0.311837	0.80602	0.0531633	0.676939	0.746531	0.556122	0.44949	0.870612	0.65551	0	0.676735	0.595204	-0.343469	0.885816	0.0305102	0.508163	0.362653	-0.571122	0.451531	0.00959184	-0.0577551	-0.556429	-0.203061
		IC35	-0.519384	-0.533503	-0.539477	-0.536762	-0.559245	0.0334694	-0.13051	0.151837	0.264796	0.258673	0.25	0.419694	0.49102	0.373469	0.304082	0.375408	-0.154898	-0.105816	0.0221429	-0.064898	-0.173878	-0.323061	-0.0304082	-0.112959	-0.0721429	0.597143	0.140918	0.614796	0.571122	0.479592	0.544184	0.542959	0.556837	0.676735	0	0.511122	-0.360918	0.602551	0.426122	0.213878	0.216122	-0.572857	0.194592	-0.0921429	0.12398	-0.348673	-0.161122
		IC36	-0.356846	-0.386605	-0.35337	-0.347722	-0.39247	0.481939	0.158878	-0.0840816	-0.395102	-0.388776	-0.333061	-0.174184	-0.182449	-0.25449	0.268367	-0.224286	-0.318571	-0.270306	0.363469	-0.261429	-0.241837	0.067449	-0.108673	-0.239796	0.397449	0.723061	0.313673	0.734286	0.441531	0.556327	0.0447959	0.556531	0.35	0.595204	0.511122	0	0.0437755	0.419082	0.434286	0.452449	0.614898	-0.0889796	0.222143	-0.00887755	0.289388	-0.167347	0.24398
		IC37	0.562883	0.583194	0.530842	0.529213	0.574179	0.148776	0.451327	-0.429592	-0.639694	-0.28551	-0.591327	-0.739082	-0.633469	-0.529388	-0.646939	-0.766735	-0.633061	-0.71602	-0.403061	-0.71949	-0.692041	-0.0315306	-0.74551	-0.689898	0.0421429	-0.116939	0.454286	0.052449	-0.314592	0.0113265	-0.454592	-0.197143	-0.455714	-0.343469	-0.360918	0.0437755	0	-0.417449	0.405306	0.0193878	0.451531	0.763469	-0.313571	0.0735714	0.632959	0.352245	0.771837
		IC38	-0.696096	-0.689471	-0.609206	-0.608446	-0.679153	0.269388	-0.127143	0.222143	0.0747959	-0.188469	0.00336735	0.240306	0.275306	0.243878	0.425612	0.326633	0.168673	0.165816	0.447143	0.200204	0.180714	-0.0382653	0.303061	0.164082	0.314592	0.706735	0.0283673	0.455816	0.76398	0.561633	0.554388	0.755306	0.670714	0.885816	0.602551	0.419082	-0.417449	0	-0.0467347	0.417857	0.321327	-0.615	0.481327	0.07	-0.119184	-0.465204	-0.309796
		IC39	0.10253	0.0823281	0.0564784	0.0639726	0.0562612	0.113265	0.351735	-0.1	-0.165714	0.0640816	-0.127755	-0.150612	0.0606122	-0.0155102	-0.423571	-0.133776	-0.666429	-0.602857	-0.374592	-0.605612	-0.680408	-0.44898	-0.652755	-0.648367	-0.153469	0.233265	0.597857	0.354388	0.260204	0.329082	0.248061	-0.0734694	-0.057551	0.0305102	0.426122	0.434286	0.405306	-0.0467347	0	0.307857	0.52898	0.18102	-0.202449	-0.0827551	0.662449	0.225	0.477347
		IC40	-0.266589	-0.299607	-0.20544	-0.198815	-0.274843	0.456735	0.282041	0.0462245	-0.246327	-0.30898	-0.192245	-0.128367	-0.0565306	0.00602041	-0.0381633	-0.0847959	-0.218878	-0.192857	0.279082	-0.230918	-0.240714	-0.191531	-0.159898	-0.266429	0.161531	0.461429	0.39102	0.320816	0.612755	0.558367	0.425102	0.346224	0.290612	0.508163	0.213878	0.452449	0.0193878	0.417857	0.307857	0	0.43	-0.168776	0.201429	-0.0596939	0.197857	-0.0830612	0.130306
		IC41	-0.0943298	-0.110839	-0.104539	-0.0991087	-0.10291	0.349592	0.199694	-0.321531	-0.559898	-0.436122	-0.593878	-0.470306	-0.349694	-0.395816	-0.144082	-0.386122	-0.525306	-0.555	0.0372449	-0.467143	-0.440102	-0.0926531	-0.439898	-0.526939	0.313776	0.429592	0.37	0.501633	0.287347	0.330918	-0.0210204	0.428061	0.09	0.362653	0.216122	0.614898	0.451531	0.321327	0.52898	0.43	0	0.157755	0.216327	0.232245	0.614388	0.174898	0.540918
		IC42	0.717113	0.674319	0.568422	0.566359	0.744483	-0.0684694	0.287857	-0.426327	-0.512143	-0.284388	-0.518673	-0.64449	-0.600204	-0.47949	-0.529184	-0.660918	-0.473469	-0.585714	-0.351531	-0.605102	-0.510612	0.128367	-0.587551	-0.558367	0.0153061	-0.418061	0.221837	-0.190714	-0.528878	-0.243061	-0.500306	-0.462959	-0.559796	-0.571122	-0.572857	-0.0889796	0.763469	-0.615	0.18102	-0.168776	0.157755	0	-0.361531	0.174184	0.331122	0.531327	0.517041
		IC43	-0.411532	-0.529376	-0.458018	-0.450524	-0.417288	-0.0788776	-0.398265	-0.337143	-0.158776	-0.155	-0.229796	0.024898	-0.0168367	-0.0908163	0.64051	0.111224	0.394898	0.23551	0.507959	0.354286	0.291939	0.211633	0.377347	0.252143	0.439796	0.287551	-0.258469	0.246224	0.203673	0.047551	0.065	0.576327	0.216531	0.451531	0.194592	0.222143	-0.313571	0.481327	-0.202449	0.201429	0.216327	-0.361531	0	0.595	-0.052551	0.180816	-0.207245
		IC44	0.0279134	-0.133376	-0.202236	-0.191049	0.0261756	-0.189898	-0.263469	-0.515816	-0.212653	-0.163265	-0.334694	-0.152041	-0.14449	-0.263163	0.183776	-0.0972449	0.186327	-0.0186735	0.189898	0.0902041	0.0427551	0.243571	0.0585714	0.0116327	0.390612	-0.0316327	-0.173571	0.0686735	-0.0844898	-0.149694	-0.270204	0.133469	-0.184694	0.00959184	-0.0921429	-0.00887755	0.0735714	0.07	-0.0827551	-0.0596939	0.232245	0.174184	0.595	0	0.114184	0.515204	-0.0130612
		IC45	0.17215	0.100684	0.0948185	0.104376	0.0637554	0.242755	0.606122	-0.154286	-0.442245	-0.0593878	-0.465102	-0.424286	-0.281327	-0.153673	-0.526122	-0.447041	-0.524388	-0.592245	-0.463776	-0.567347	-0.59949	-0.380714	-0.66051	-0.605306	-0.123469	0.0384694	0.716633	0.41949	0.055	0.315714	-0.0230612	0.0564286	-0.199184	-0.0577551	0.12398	0.289388	0.632959	-0.119184	0.662449	0.197857	0.614388	0.331122	-0.052551	0.114184	0	0.353061	0.807755
		IC46	0.465512	0.337458	0.265991	0.271205	0.491796	-0.332449	-0.0826531	-0.504286	-0.175714	0.0268367	-0.318367	-0.333061	-0.166531	-0.179388	-0.227653	-0.195714	-0.262449	-0.372551	-0.302755	-0.322449	-0.318469	-0.131633	-0.406122	-0.39	-0.0489796	-0.501429	0.00795918	-0.343878	-0.420816	-0.341531	-0.238571	-0.428367	-0.505816	-0.556429	-0.348673	-0.167347	0.352245	-0.465204	0.225	-0.0830612	0.174898	0.531327	0.180816	0.515204	0.353061	0	0.229388
		IC47	0.440151	0.367815	0.458507	0.46687	0.341857	0.27051	0.68949	-0.263469	-0.720204	-0.335204	-0.658878	-0.718571	-0.656837	-0.517041	-0.587857	-0.785408	-0.500612	-0.562347	-0.337245	-0.557245	-0.523163	-0.0793878	-0.601122	-0.552041	0.0192857	-0.0326531	0.636122	0.302551	-0.166939	0.132143	-0.339388	-0.0742857	-0.321837	-0.203061	-0.161122	0.24398	0.771837	-0.309796	0.477347	0.130306	0.540918	0.517041	-0.207245	-0.0130612	0.807755	0.229388	0
		IC48	-0.358203	-0.389701	-0.470726	-0.468119	-0.356683	-0.187041	-0.566531	-0.154796	0.263061	0.124286	0.182449	0.40398	0.355306	0.142347	0.799898	0.498265	0.344592	0.299592	0.419082	0.437755	0.356837	0.0330612	0.425408	0.331429	0.172959	0.133673	-0.447245	0.0367347	0.106531	-0.158673	0.125918	0.371735	0.257959	0.282245	0.207959	0.195612	-0.534388	0.312347	-0.215408	-0.0192857	0.0170408	-0.420408	0.707551	0.369592	-0.295408	0.185918	-0.522959
		IC49	-0.47154	-0.494783	-0.376613	-0.366947	-0.496847	0.306224	0.0428571	-0.157959	-0.403776	-0.376224	-0.437857	-0.170714	-0.222347	-0.229898	0.395204	-0.147245	0.105408	-0.0581633	0.352041	0.0261224	0.0185714	0.0452041	0.0783673	-0.0526531	0.266224	0.668673	0.27449	0.726837	0.417755	0.528367	0.123776	0.826429	0.526633	0.67551	0.437449	0.54051	-0.0594898	0.59602	0.0592857	0.345612	0.469184	-0.312347	0.659592	0.335204	0.25449	-0.184286	0.141122
		IC50	0.343699	0.370405	0.365549	0.362081	0.491676	-0.336644	-0.273323	-0.262136	-0.0433906	0.000434449	-0.120017	-0.29347	-0.211794	-0.158574	-0.294828	-0.244649	-0.445202	-0.437599	-0.315356	-0.508794	-0.3941	0.0940582	-0.424402	-0.419298	-0.180622	-0.255999	-0.16596	-0.289234	-0.346093	-0.194253	-0.216519	-0.371997	-0.341097	-0.357063	-0.211794	-0.17731	0.256162	-0.364286	-0.00228086	-0.0967192	-0.0445853	0.399313	-0.246115	-0.0496358	-0.0944927	0.358421	-0.0129792
		IC51	0.17896	0.20948	0.207399	0.206243	0.288324	-0.256162	-0.23596	-0.141685	0.0357877	0.0581076	-0.04931	-0.179645	-0.141413	-0.0671224	-0.216844	-0.17883	-0.409468	-0.385465	-0.341749	-0.463286	-0.363905	0.0682085	-0.376396	-0.350438	-0.238295	-0.143368	-0.112522	-0.112196	-0.214564	-0.101607	-0.147224	-0.205603	-0.25323	-0.195556	-0.0503961	-0.109861	0.160149	-0.250243	-0.0387746	-0.0935695	-0.06066	0.228575	-0.232104	-0.123709	-0.0586506	0.175192	-0.0542518
		IC52	0.456416	0.470867	0.368555	0.361965	0.591445	-0.433417	-0.310903	-0.372486	-0.0155859	0.0611487	-0.110241	-0.278156	-0.193221	-0.184424	-0.277559	-0.226294	-0.471812	-0.47192	-0.351198	-0.510858	-0.426032	0.0939496	-0.457529	-0.450144	-0.128162	-0.418809	-0.251763	-0.421741	-0.476319	-0.382587	-0.304169	-0.49386	-0.48327	-0.502277	-0.33735	-0.244323	0.337947	-0.504613	0.0292167	-0.179482	-0.0385031	0.577546	-0.235689	0.0888448	-0.083197	0.528073	-0.0241662
		IC53	0.153295	0.184971	0.181272	0.178497	0.265665	-0.253881	-0.243997	-0.13267	0.0473006	0.0704894	-0.0388832	-0.159443	-0.12284	-0.0488755	-0.200335	-0.163407	-0.41012	-0.381989	-0.333711	-0.458289	-0.362168	0.0537631	-0.368793	-0.346745	-0.239056	-0.12208	-0.115998	-0.0912343	-0.191538	-0.079124	-0.12952	-0.179971	-0.233571	-0.166666	-0.021288	-0.0895508	0.143097	-0.222547	-0.0383401	-0.0811877	-0.0536002	0.207395	-0.22309	-0.12914	-0.0637554	0.162267	-0.0682628
[truncated: 6 more columns]

## Sheet: Fig. 4b
Fig. 4b
		within-domain	between-domain			within-domain	between-domain			within-domain	between-domain			within-domain	between-domain
	celltype	0.469565	-0.126957		neurotransmitter	0.714035	-0.675439		mitochondrion	0.542857	-0.428571		combination	0.889711	-0.337295
		0.663478	-0.61913			0.884211	0.414035			-0.885714	-0.371429			0.866358	0.163081
		0.582609	-0.618261			0.892982	-0.796491			-0.714286	-1			0.86948	-0.486529
		0.66	-0.46			0.750877	-0.126316			0.0857143	-0.0857143			0.926127	-0.270607
		0.590435	-0.598261			0.796491	0.140351			-0.714286	0.371429			0.846358	-0.0982941
		0.584348	-0.608696			0.761404	-0.0421053			-0.6	-0.2			0.839884	-0.270445
		0.802609	-0.486087			0.910526	-0.589474			0.314286	0.257143			0.910289	-0.467033
		-0.417391	-0.250435			0.985965	-0.470175			0.942857	-0.0857143			0.998728	-0.395675
		0.494783	-0.696522			0.807018	-0.650877			-0.2	-0.0285714			0.848439	-0.413813
		0.832174	-0.228696			0.752632	-0.654386			-0.257143	-0.6			0.842775	-0.527041
		0.894783	-0.184348			0.159649	-0.629825			0.828571	-0.828571			0.52398	-0.485225
		0.918261	0.286957			0.389474	-0.366667			0.0857143	1			0.502041	-0.401105
		0.936522	-0.32			0.0754386	-0.519298			-0.371429	0.2			0.365408	-0.461168
		0.810435	-0.17913			0.340351	-0.64386			0.2	-0.257143			0.549184	-0.452967
		-0.0234783	0.435652			0.57193	-0.408772			-0.257143	0.257143			0.549898	-0.449926
		0.917391	-0.11913			0.521053	-0.514035			0.0857143	0.0857143			0.483469	-0.434503
		0.783478	-0.13913			0.64386	0.0385965			0.0285714	0.0857143			0.703469	-0.0121646
		0.751304	0.586957			0.447368	-0.536842			0.6	0.0857143			-0.0444898	-0.521285
		0.84	0.42			0.692982	-0.403509			0.828571	0.942857			0.484592	-0.436241
		0.808696	0.308696			0.803509	-0.245614			0.771429	-0.2			0.789184	-0.221569
		-0.213913	0.388696			0.950877	-0.814035			0.885714	-0.885714			0.922245	-0.592806
		0.712174	0.198261			0.638596	-0.194737			0.885714	0.2			0.894184	0.0373626
		0.894783	0.482609			0.594737	-0.577193			1	0.371429			0.911735	-0.400997
		0.875652	-0.313043			0.542105	-0.759649			0.942857	-0.485714			0.796633	-0.522371
		0.686087	0.184348			0.164912	-0.814035			0.142857	-0.771429			0.228571	-0.569183
		-0.0147826	-0.0147826			0.605263	-0.612281			0.371429	-0.6			0.902959	-0.402571
		0.854783	0.246957			0.814035	-0.752632			0.771429	0.0285714			0.767449	-0.608772
		0.89913	-0.237391			0.449123	-0.866667			0.942857	-0.6			0.727449	-0.644342
		0.717391	0.515652			0.536842	-0.736842			0.771429	-0.6			0.762755	-0.661394
		0.167826	0.508696			0.42807	-0.605263			0.828571	-0.0857143			0.742755	-0.519384
		0.927826	0.0373913			-0.0877193	-0.596491			-0.428571	-0.828571			0.0293878	-0.356846
		0.786957	-0.0643478			0.305263	0.742105			0.0285714	0.428571			0.638163	0.562883
		-0.0826087	0.418261			0.547368	-0.808772			0.828571	-0.542857			0.907857	-0.696096
		0.931304	0.4			0.564912	-0.135088			0.885714	-0.942857			0.857449	0.10253
		-0.329565	0.594783			0.477193	-0.591228			0.942857	-0.771429			0.756633	-0.266589
		0.666957	-0.312174			0.117544	-0.538596			-0.0857143	-0.942857			0.235306	-0.0943298
		0.136522	-0.122609			0.554386	0.845614			0.371429	0.257143			0.832041	0.717113
		0.822609	0.202609			0.924561	-0.498246			0.885714	0.485714			0.913367	-0.411532
		0.406957	-0.458261			0.847368	0.0614035			0.942857	1			0.812755	0.0279134
		0.784348	0.445217			0.726316	0.0701754			-0.142857	0.6			0.448469	0.17215
		0.846957	-0.584348			0.915789	0.619298			0.142857	0.6			0.908878	0.465512
		0.364348	-0.0226087			0.908772	0.687719			0.942857	-0.885714			0.850612	0.440151
		0.856522	0.281739			0.573684	-0.498246			0.142857	0.6			0.278469	-0.358203
		0.793043	-0.318261			0.878947	-0.692982			0.371429	0.6			0.928673	-0.47154
		0.0782609	-0.0626087			0.494737	0.135088			0.0285714	0.0285714			0.0943878	0.343699
		0.350435	-0.249565			0.847368	0.0684211			0.314286	0.2			0.773776	0.17896
		0.894783	-0.422609			0.72807	0.261404			0.6	-0.371429			0.433163	0.456416
		0.853913	-0.29913			0.94386	0.0403509			0.2	-0.2			0.916531	0.153295
		0.274783	0.0782609			0.775439	-0.614035			-0.257143	0.371429			0.471327	-0.246713
		0.90087	-0.752174			0.92807	0.0122807			0.257143	0.0857143			0.930816	0.136145
		0.909565	-0.507826			0.938596	-0.535088			0.0857143	-0.542857			0.916429	-0.351524
		0.0521739	-0.457391			0.352632	0.0526316			0.0857143	0.371429			0.340714	-0.192298
		0.371304	-0.442609			0.935088	0.417544			0.0857143	0.714286			0.904592	-0.0169435
		0.427826	-0.525217			0.97193	0.187719			0.942857	0.371429			0.911122	-0.186053
		0.750435	-0.656522			0.680702	-0.584211			-0.2	0.485714			0.17398	-0.408491
		0.606957	-0.572174			0.831579	-0.405263			0.657143	0.371429			0.483673	-0.3342
		0.45913	-0.242609			0.963158	-0.424561			0.771429	0.314286			0.963673	-0.335286
		0.746087	-0.609565			0.994737	-0.77193			0.885714	-0.771429			0.950918	-0.53258
		0.92	-0.53913			0.189474	-0.594737			0.885714	-0.371429			0.290918	-0.417343
		0.323478	-0.158261			0.980702	-0.584211			0.885714	0.542857			0.950102	-0.449981
		0.897391	0.157391			0.968421	-0.650877			0.428571	-0.142857			0.971837	-0.462797
		0.951304	0.861739			0.631579	-0.824561			0.828571	-0.485714			0.151633	-0.46839
		0.1	0.374783			0.787719	-0.652632			0.771429	-0.428571			0.487551	-0.47469
		0.442609	0.17913			0.826316	-0.649123			0.885714	-0.371429			0.533469	-0.442867
		0.918261	0.770435			0.261404	-0.00350877			0.885714	-0.371429			0.607551	-0.0827626
		0.925217	0.02			0.873684	-0.705263			0.885714	-0.371429			0.656939	-0.53964
		0.163478	-0.129565			0.764912	-0.605263			-0.0857143	0.428571			0.487653	-0.461222
		0.563478	-0.105217			0.842105	-0.633333			0.942857	-0.542857			0.743776	-0.340282
		0.486957	-0.188696			0.952632	-0.757895			0.942857	-0.714286			0.951633	-0.54708
		0.885217	-0.0321739			0.0736842	-0.382456			0.942857	0.542857			0.268163	0.000217225
		0.936522	0.175652			0.957895	-0.678947			0.942857	0.714286			0.948061	-0.440966
		0.333913	0.616522			0.963158	-0.821053			0.371429	-0.714286			0.962245	-0.515528
		0.252174	-0.208696			0.62807	-0.692982			0.828571	-0.885714			0.174388	-0.522588
		0.338261	0.42			0.214035	-0.633333			1	-0.771429			0.39102	-0.389755
		0.764348	0.232174			0.973684	-0.84386			1	0.0285714			0.955102	-0.616918
		0.47913	0.224348			0.957895	-0.698246			0.257143	-0.942857			0.949796	-0.563535
		0.429565	0.696522			0.638596	-0.833333			0.942857	-0.771429			0.228367	-0.66954
		-0.0634783	-0.505217			0.184211	-0.649123			1	0.371429			0.44	-0.533503
		0.673913	-0.229565			0.221053	-0.735088			0.257143	-0.371429			0.392857	-0.386605
		0.157391	0.683478			0.494737	0.894737			0.942857	0.771429			0.740714	0.583194
		0.688696	-0.0669565			0.964912	-0.887719			0.257143	-0.828571			0.957653	-0.689471
		0.510435	0.669565			0.684211	-0.284211			0.942857	-0.428571			0.341837	0.0823281
		0.76087	-0.76			0.617544	-0.757895			0.0285714	-0.885714			0.219286	-0.299607
		0.558261	-0.0573913			0.540351	-0.750877			-0.485714	-0.6			0.22	-0.110839
		0.505217	0.0121739			0.745614	0.838596			-0.714286	-0.2			0.717347	0.674319
		0.446957	0.217391			0.898246	-0.817544			0.542857	0.257143			0.612245	-0.529376
		0.375652	-0.387826			0.954386	-0.329825			0.942857	0.542857			0.649592	-0.133376
		0.664348	0.08			0.738596	-0.142105			0.714286	0.942857			0.217143	0.100684
		0.324348	0.0678261			0.878947	0.32807			-0.0285714	0.0857143			0.727041	0.337458
		0.523478	-0.390435			0.861404	0.415789			0.828571	-0.657143			0.593061	0.367815
		0.353043	-0.00347826			0.87193	-0.691228			0.714286	0.942857			0.80602	-0.389701
		0.893913	0.110435			0.759649	-0.789474			-0.257143	0.942857			0.597143	-0.494783
		0.226087	-0.542609			0.794737	0.510526			0.657143	-0.0285714			0.723061	0.370405
		0.157391	-0.666087			-0.747368	0.44386			-0.6	0.0857143			-0.116939	0.20948
		0.166087	0.0704348			0.852632	0.685965			0.771429	0.2			0.706735	0.470867
		0.0173913	-0.589565			0.387719	0.424561			0.828571	-0.0857143			0.233265	0.184971
		0.204348	0.00434783			0.850877	-0.596491			0.942857	0.0857143			0.461429	-0.174811
		0.283478	-0.013913			0.678947	0.426316			0.942857	0.0857143			0.429592	0.252035
		0.64	0.362609			-0.877193	-0.636842			-0.0857143	0.885714			-0.418061	-0.321329
		0.0278261	-0.798261			0.694737	-0.133333			0.885714	-0.257143			0.466531	-0.330779
		0.557391	-0.06			0.570175	0.157895			0.142857	-0.714286			0.317449	-0.211468
		0.358261	-0.498261			0.535088	-0.0526316			-0.6	-0.257143			0.658878	-0.309111
		0.366957	-0.271304			0.438596	-0.703509			-0.0285714	-0.6			0.247551	-0.537414
		0.642609	-0.550435			0.510526	-0.621053			0.714286	-0.257143			0.0340816	-0.473441
		0.174783	-0.363478			0.261404	-0.740351			-0.485714	-0.371429			0.092551	-0.460733
		0.492174	-0.345217			0.531579	-0.74386			-0.0285714	0.714286			0.0531633	-0.56473
		-0.227826	-0.0226087			0.577193	-0.763158			0.942857	0.657143			0.140918	-0.523674
		0.563478	-0.135652			0.647368	-0.491228			0.2	-0.885714			0.313673	-0.361244
		0.0913043	-0.545217			-0.210526	-0.575439			0.0857143	-0.0285714			0.454286	-0.372214
		0.430435	-0.0713043			0.403509	-0.747368			-0.257143	0.6			0.0283673	-0.361082
		0.47913	-0.685217			0.707018	-0.538596			0.0285714	0.142857			0.597857	-0.411912
		0.715652	-0.504348			0.673684	-0.577193			-0.6	0.257143			0.39102	-0.343269
		0.572174	-0.148696			0.635088	-0.0438596			-0.428571	0.257143			0.37	-0.0195502
		0.137391	-0.11913			-0.384211	-0.619298			-0.0857143	0.257143			0.221837	-0.450904
		0.453913	-0.30087			0.880702	-0.484211			-0.2	-0.828571			0.463367	-0.383238
		0.21913	-0.297391			0.805263	-0.44386			-0.828571	0.485714			0.59051	-0.239816
		0.578261	-0.778261			0.761404	-0.750877			-0.428571	1			0.150204	-0.4477
		0.56	0.112174			0.87193	-0.196491			0.371429	-0.485714			0.695102	0.116758
		0.447826	0.357391			0.501754	-0.649123			-0.771429	-0.714286			0.36449	-0.393068
		0.644348	-0.247826			0.892982	-0.778947			-0.428571	0.542857			0.676939	-0.4395
		0.234783	0.335652			0.945614	-0.757895			0.771429	0.942857			0.614796	-0.42853
		0.189565	0.205217			0.884211	-0.722807			0.0285714	0.714286			0.734286	-0.370748
		0.675652	-0.497391			-0.587719	-0.807018			0.371429	-0.0285714			0.052449	-0.565979
		0.336522	0.171304			0.817544	-0.805263			-0.6	0.828571			0.455816	-0.511292
		0.246957	0.218261			0.610526	-0.770175			-0.2	0.714286			0.354388	-0.586669
		0.138261	-0.617391			0.810526	-0.694737			-0.828571	-0.257143			0.320816	-0.539477
		0.657391	-0.593913			0.817544	-0.691228			-0.542857	0.657143			0.501633	-0.35337
		0.332174	-0.362609			-0.607018	0.819298			-0.314286	-0.6			-0.190714	0.530842
		0.670435	-0.723478			0.880702	-0.866667			0.6	0.771429			0.633265	-0.609206
		0.286957	-0.0773913			0.863158	-0.303509			0.942857	0.828571			0.724082	0.0564784
		-0.00695652	-0.429565			0.954386	-0.673684			0.657143	0.942857			0.497755	-0.20544
		0.12	0.446087			0.749123	-0.680702			0.771429	0.942857			0.466531	-0.104539
		0.205217	-0.66			0.984211	0.721053			0.942857	-0.0857143			0.746531	0.568422
		0.236522	-0.08			0.889474	-0.670175			0.257143	-0.371429			0.571122	-0.458018
		0.183478	-0.393913			0.9	-0.261404			0.657143	-0.885714			0.441531	-0.202236
		0.181739	0.0486957			-0.777193	-0.0561404			-0.942857	-0.828571			-0.314592	0.0948185
		0.455652	-0.656522			0.914035	0.359649			0.885714	-0.428571			0.76398	0.265991
		0.609565	-0.633913			0.554386	0.678947			0.6	0.828571			0.260204	0.458507
		0.186087	-0.214783			0.903509	-0.657895			0.6	-0.828571			0.612755	-0.470726
		0.466087	0.0504348			0.819298	-0.714035			0.428571	-0.657143			0.287347	-0.376613
		0.481739	-0.332174			-0.801754	0.392982			0.0857143	-0.2			-0.528878	0.365549
		0.345217	-0.644348			0.75614	0.322807			0.771429	-0.257143			0.445612	0.207399
		0.651304	-0.670435			0.864912	0.496491			-0.0857143	-0.0285714			0.480306	0.368555
		-0.0695652	-0.317391			0.805263	0.285965			0.942857	-0.0285714			0.564286	0.181272
		0.254783	-0.222609			0.85614	-0.57193			0.771429	-0.0857143			0.556122	-0.170901
		0.235652	-0.426957			0.814035	0.480702			-0.371429	-0.142857			0.479592	0.258769
		0.265217	0.206957			0.782456	-0.614035			0.485714	0.714286			0.556327	-0.321004
		-0.357391	-0.675652			-0.677193	-0.164912			-0.657143	-0.428571			0.0113265	-0.339142
		-0.191304	0.24087			0.847368	0.0964912			0.828571	-0.828571			0.561633	-0.222221
		0.374783	-0.624348			0.394737	-0.0842105			0.657143	-0.485714			0.329082	-0.316931
		0.241739	-0.0704348			0.831579	-0.726316			1	-0.771429			0.558367	-0.545342
		0.368696	0.146957			0.698246	-0.636842			0.828571	-0.428571			0.330918	-0.479632
		-0.14087	-0.441739			-0.798246	-0.761404			0.142857	-0.6			-0.243061	-0.465729
		-0.351304	0.123478			0.764912	-0.770175			0.542857	0.6			0.211837	-0.568422
		0.386087	-0.046087			0.685965	-0.77193			0.885714	0.428571			0.453878	-0.528019
		0.685217	-0.574783			0.854386	-0.470175			1	-0.714286			0.44949	-0.358203
		0.289565	-0.106087			0.891228	-0.575439			0.142857	0.0857143			0.544184	-0.372757
		0.446087	0.00347826			0.898246	-0.735088			0.6	0.771429			0.0447959	-0.357823
		0.505217	-0.685217			-0.757895	-0.545614			-0.885714	0.314286			-0.454592	-0.412781
		0.553913	-0.570435			0.722807	-0.570175			0.942857	0.428571			0.554388	-0.343052
		0.0434783	-0.102609			0.738596	0.00526316			0.657143	0.428571			0.248061	-0.0118387
		0.321739	-0.492174			0.852632	-0.622807			0.771429	0.428571			0.425102	-0.451556
		0.715652	-0.187826			0.759649	-0.489474			0.542857	-0.657143			-0.0210204	-0.383456
		0.226087	-0.244348			-0.624561	-0.405263			0.257143	0.6			-0.500306	-0.234277
		0.374783	0.36			0.731579	-0.712281			0.142857	0.942857			0.678061	-0.443681
		0.205217	-0.584348			0.959649	-0.112281			0.542857	-0.6			0.870612	0.128814
		0.162609	-0.225217			0.857895	-0.607018			0.657143	-0.828571			0.542959	-0.385031
		-0.125217	-0.450435			0.854386	-0.761404			0.371429	0.371429			0.556531	-0.436567
		0.411304	0.170435			-0.745614	-0.724561			-0.542857	0.885714			-0.197143	-0.424402
		0.0130435	-0.586087			0.938596	-0.698246			0.428571	0.6			0.755306	-0.36901
		0.236522	-0.32087			0.433333	-0.789474			0.257143	-0.0857143			-0.0734694	-0.564349
		0.11913	-0.381739			0.82807	-0.794737			-0.0857143	0.771429			0.346224	-0.510423
		0.101739	0.275652			0.812281	-0.757895			-0.142857	0.6			0.428061	-0.586018
		0.44	-0.25913			-0.750877	-0.666667			0.0857143	-0.428571			-0.462959	-0.536762
		0.455652	-0.489565			0.710526	-0.649123			0.885714	0.428571			0.65551	-0.347722
		0.205217	-0.509565			0.573684	0.794737			-0.314286	-0.485714			0.556837	0.529213
		0.81913	-0.26			0.621053	-0.838596			0.428571	0.714286			0.35	-0.608446
		0.1	-0.263478			-0.808772	-0.242105			-0.828571	0.657143			-0.455714	0.0639726
		0.601739	-0.0130435			0.736842	-0.615789			0.942857	0.885714			0.670714	-0.198815
		0.506087	0.337391			0.25614	-0.635088			0.542857	0.828571			-0.057551	-0.0991087
		-0.0173913	-0.283478			0.640351	0.7			0.942857	0.0285714			0.290612	0.566359
		0.392174	0.0669565			0.494737	-0.642105			0.657143	-0.314286			0.09	-0.450524
		0.136522	-0.506957			-0.838596	-0.219298			0.257143	-0.714286			-0.559796	-0.191049
		0.36087	0.0486957			0.903509	0.0105263			0.142857	-0.771429			0.676735	0.104376
		0.746087	0.30087			0.898246	0.385965			0.6	-0.371429			0.595204	0.271205
		0.0365217	-0.128696			-0.8	0.72807			-0.885714	0.657143			-0.343469	0.46687
		0.32087	0.3			0.915789	-0.65614			0.942857	-0.771429			0.885816	-0.468119
		-0.155652	0.207826			0.510526	-0.65614			0.657143	-0.485714			0.0305102	-0.366947
		0.389565	-0.33913			0.866667	0.366667			0.771429	-0.257143			0.508163	0.362081
		0.241739	0.171304			0.798246	0.315789			0.542857	-0.2			0.362653	0.206243
		0.342609	0.249565			-0.791228	0.449123			0.257143	-0.2			-0.571122	0.361965
		0.249565	-0.455652			0.945614	0.270175			0.371429	-0.142857			0.511122	0.178497
		0.53913	-0.507826			-0.657895	-0.621053			0.0285714	0.485714			-0.360918	-0.311337
		0.432174	-0.371304			0.782456	0.0561404			-0.142857	0.771429			0.602551	0.0651131
		0.16087	-0.662609			0.687719	-0.673684			0.257143	-0.0857143			0.426122	-0.485443
		0.413043	-0.173043			0.833333	-0.0263158			-0.371429	0.828571			0.213878	-0.264742
		0.213043	-0.456522			0.810526	0.324561			-0.2	0.6			0.216122	-0.107635
		0.735652	0.304348			-0.608772	0.077193			-0.0285714	0.485714			-0.572857	-0.270988
		0.569565	-0.606957			-0.721053	-0.603509			-0.6	0.714286			0.0437755	-0.489733
		0.046087	-0.0521739			0.780702	-0.466667			0.542857	0.828571			0.419082	-0.402408
		0.372174	-0.388696			0.75614	-0.512281			0.942857	0.657143			0.434286	-0.408056
		0.421739	0.00521739			0.917544	-0.677193			0.485714	0.314286			0.452449	-0.510423
		-0.0843478	-0.569565			0.9	-0.661404			0.771429	0.314286			0.614898	-0.470889
		0.0313043	-0.518261			-0.7	-0.44386			-0.542857	0.0857143			-0.0889796	-0.415225
		0.321739	-0.333913			-0.824561	-0.561404			-0.942857	-0.942857			-0.417449	-0.469314
		0.0547826	0.0904348			-0.298246	-0.742105			-0.542857	-0.714286			0.405306	-0.407568
		0.224348	-0.311304			-0.708772	-0.521053			-0.657143	-0.657143			0.0193878	-0.473712
		0.107826	-0.56			-0.598246	-0.566667			-0.485714	-0.828571			0.451531	-0.431897
		0.282609	-0.542609			0.854386	0.0631579			0.0285714	-0.828571			0.763469	0.0331267
		0.534783	-0.452174			0.298246	-0.594737			0.6	-0.828571			-0.0467347	-0.522805
		-0.0165217	-0.396522			0.808772	-0.447368			0.828571	-0.2			0.417857	-0.455031
		0.406087	-0.453913			0.759649	-0.522807			0.6	-0.885714			0.321327	-0.20506
		-0.026087	-0.02			-0.817544	-0.833333			0.142857	-0.2			-0.615	-0.580967
		0.650435	-0.613043			0.698246	-0.494737			0.657143	0.885714			0.307857	-0.0511564
		0.646957	0.144348			0.698246	-0.731579			0.885714	0.6			0.52898	-0.494077
		0.0713043	-0.715652			-0.207018	-0.82807			-0.371429	0.428571			0.18102	-0.548764
		0.176522	0.136522			0.891228	-0.759649			0.828571	-0.314286			0.43	-0.535513
		0.0547826	0.311304			-0.736842	-0.659649			0.142857	0.314286			-0.168776	-0.406807
		0.198261	-0.0930435			-0.6	-0.852632			-0.371429	0.942857			0.157755	-0.632558
		0.598261	0.373913			0.703509	-0.717544			0.485714	-0.142857			0.595	-0.613496
		0.365217	0.221739			0.126316	-0.824561			0.314286	0.314286			-0.052551	-0.683443
		0.882609	-0.375652			0.105263	-0.7			0.942857	0.828571			0.180816	-0.559245
		-0.48	0.206957			-0.335088	-0.808772			-0.2	0.314286			-0.207245	-0.39247
		0.32087	0.26087			0.782456	0.8			0.314286	-0.257143			0.707551	0.574179
		0.0826087	-0.515652			0.764912	-0.859649			0.485714	0.142857			0.659592	-0.679153
		0.438261	-0.544348			0.164912	-0.4			0.6	0.2			0.114184	0.0562612
		0.142609	-0.446957			0.62807	-0.819298			0.6	-0.314286			0.515204	-0.274843
		-0.547826	-0.664348			0.022807	-0.831579			-0.885714	-0.257143			-0.0130612	-0.10291
		0.338261	-0.102609			0.533333	0.854386			0.6	0.0285714			0.369592	0.744483
		0.207826	-0.502609			0.305263	-0.691228			0.6	0.0285714			0.335204	-0.417288
			0.393043			0.312281	-0.247368			0.2	0.0857143			0.353061	0.0261756
			-0.541739			0.617544	-0.254386			-0.6	0.142857			0.807755	0.0637554
			0.0365217			0.345614	0.380702			1	-0.0857143			-0.295408	0.491796
			-0.236522			0.398246	0.34386			0.885714	-0.428571			0.25449	0.341857
			0.00956522			0.498246	-0.666667			-0.257143	0.142857			0.229388	-0.356683
			-0.601739			0.107018	-0.810526			0.2	0.142857			0.185918	-0.496847
			-0.661739			-0.2	0.475439			0.314286	-0.2			-0.184286	0.491676
			-0.149565			-0.27193	0.370175			-0.6	-0.257143			-0.522959	0.288324
			-0.0417391			-0.224561	0.64386			-0.6	0.0857143			0.141122	0.591445
			-0.268696			0.649123	0.352632			0.885714	0.0285714			0.348776	0.265665
			-0.629565			0.980702	0.617544			0.942857	0.428571			0.912023	0.277449
			-0.666957			0.95614	-0.259649			0.714286	0.657143			0.906127	-0.393163
			-0.248696			0.978947	-0.349123			0.942857	0.6			0.908439	-0.455
			-0.20087			0.908772	-0.352632			0.542857	0.714286			0.783931	-0.268571
			-0.558261			0.987719	0.270175			0.828571	0.542857			0.997225	-0.230204
			0.0217391			0.901754	0.25614			0.828571	0.657143			0.775607	-0.266735
			-0.750435				0.370175				0.6				-0.151837
			0.342609				0.512281				-0.0285714				-0.0702041
			-0.535652				0.349123				0.714286				-0.278367
			-0.0930435				0.289474				-0.428571				-0.0352041
			0.153913				0.391228				-0.542857				0.0293878
			-0.292174				0.640351				-0.542857				0.35051
			0.16087				0.292982				-0.771429				-0.0468367
			0.0104348				0.410526				-0.657143				0.0358163
			-0.572174				-0.0368421				-0.657143				0.153776
			-0.00956522				0.391228				-0.657143				0.0433673
			0.033913				0.282456				-0.6				0.0216327
			-0.616522				0.408772				-0.6				0.383163
			-0.43913				0.768421				0.0857143				0.450816
			-0.265217				0.566667				0.6				0.416327
			-0.603478				0.496491				0.6				0.41398
			0.06				0.715789				0.0857143				0.367143
			-0.368696				0.738596				-0.2				0.538265
			0.59913				0.535088				-0.0285714				0.0157143
			-0.518261				0.714035				0.314286				0.349694
			0.04				0.75614				-0.314286				0.279286
			-0.197391				0.650877				-0.0285714				0.357449
			0.217391				0.473684				0.657143				0.0334694
			-0.577391				0.545614				0.714286				0.481939
			-0.522609				-0.501754				0.0285714				0.148776
			-0.0495652				0.635088				-0.142857				0.269388
			0.201739				0.368421				0.6				0.113265
			-0.175652				0.647368				-0.2				0.456735
			-0.473043				0.570175				0.314286				0.349592
			-0.704348				-0.626316				-0.714286				-0.0684694
			-0.286957				0.612281				0.0857143				-0.0788776
			-0.309565				0.12807				-0.428571				-0.189898
			-0.348696				0.322807				0.314286				0.242755
			0.178261				-0.135088				-0.2				-0.332449
			-0.617391				-0.194737				0.257143				0.27051
			0.218261				0.608772				0.314286				-0.187041
			-0.516522				0.852632				0.257143				0.306224
			-0.0452174				-0.384211				-0.314286				-0.336644
			0.0869565				-0.326316				-0.485714				-0.256162
			-0.455652				-0.470175				0.428571				-0.433417
			0.0104348				-0.350877				-0.0857143				-0.253881
			-0.113913				-0.196491				0.371429				0.296122
			-0.643478				-0.238596				0.828571				-0.37
			-0.151304				-0.0578947				0.6				-0.204388
			-0.0634783				-0.314035				0.714286				-0.304388
			-0.715652				-0.215789				0.714286				-0.348265
			-0.650435				-0.175439				0.828571				-0.322143
			0.0478261				-0.336842				0.771429				-0.085
			-0.643478				-0.201754				0.371429				-0.605612
			0.0791304				-0.357895				0.771429				-0.437551
			-0.0434783				-0.270175				-0.371429				-0.250714
			0.596522				-0.347368				-0.828571				-0.249388
			-0.59913				-0.205263				-0.714286				-0.292755
			0.0191304				-0.268421				-0.771429				-0.337959
			-0.373043				-0.352632				-0.828571				-0.306429
			0.000869565				-0.270175				-0.828571				-0.285102
			-0.633043				-0.329825				-0.828571				-0.374286
			-0.350435				-0.280702				-0.6				-0.301837
			-0.129565				-0.0105263				-0.771429				-0.154592
			0.125217				-0.108772				0.0857143				0.0279592
			-0.126957				0.624561				0.771429				0.846531
			-0.546957				0.135088				0.6				0.274898
			-0.347826				0				0.542857				0.164388
			-0.357391				-0.168421				-0.0857143				0.433163
			-0.38087				-0.145614				0.371429				0.0639796
			-0.0956522				-0.00526316				0.714286				-0.112245
			0.229565				-0.280702				-0.0285714				-0.0738776
			-0.408696				-0.00701754				0.371429				-0.0833673
			-0.0426087				-0.0175439				0.828571				-0.13051
			-0.562609				0.0684211				0.771429				0.158878
			0.526087				0.235088				-0.371429				0.451327
			0.437391				-0.136842				0.2				-0.127143
			0.697391				0.305263				0.6				0.351735
			0.618261				0.0385965				-0.0857143				0.282041
			0.566957				0.1				0.2				0.199694
			0.49913				0.145614				-0.428571				0.287857
			0.675652				0.077193				0.0285714				-0.398265
			0.583478				0.124561				-0.371429				-0.263469
			0.373043				0.636842				0.0285714				0.606122
			-0.0391304				0.335088				-0.142857				-0.0826531
			-0.677391				0.773684				0.142857				0.68949
			-0.126957				0.114035				0.0285714				-0.566531
			-0.414783				0.163158				-0.0857143				0.0428571
			-0.54087				-0.284211				-0.257143				-0.273323
			-0.36				-0.245614				-0.485714				-0.23596
			0.165217				-0.338596				0.314286				-0.310903
			0.157391				-0.307018				0.0285714				-0.243997
			0.0869565				0.135088				-1				0.263061
			-0.0913043				0.350877				-0.2				0.404592
			0.130435				0.37193				0.257143				-0.0256122
			-0.488696				0.236842				-0.257143				0.30602
			0.0565217				0.363158				-0.0857143				0.335918
			-0.505217				-0.275439				-0.0857143				-0.242959
			-0.195652				0.314035				-0.0857143				0.288163
			-0.281739				0.178947				-0.942857				0.351224
			-0.305217				-0.0122807				0.2				-0.303061
			0.493043				0.745614				0.885714				0.0253061
			0.194783				0.331579				-0.2				0.196735
			-0.636522				0.419298				-0.371429				-0.0543878
			-0.0643478				0.614035				0.485714				0.298265
			-0.454783				0.664912				0.771429				0.392245
			0.74087				0.568421				0.6				0.443571
			0.175652				0.545614				-0.0285714				-0.0571429
			0.163478				0.801754				0.6				0.35551
			0.327826				0.585965				0.6				0.136531
			-0.143478				0.494737				0.0857143				0.151837
			0.386087				0.566667				0.828571				-0.0840816
			0.248696				-0.64386				-0.428571				-0.429592
			-0.472174				0.554386				0.542857				0.222143
			0.218261				0.3				0.942857				-0.1
			0.243478				0.550877				0.771429				0.0462245
			-0.568696				0.410526				0.942857				-0.321531
			-0.484348				-0.801754				-0.257143				-0.426327
			-0.458261				0.245614				-0.485714				-0.337143
			-0.687826				-0.319298				-1				-0.515816
			-0.0208696				0.0315789				-0.6				-0.154286
			-0.564348				-0.619298				-0.6				-0.504286
			0.506087				-0.496491				0.885714				-0.263469
			-0.449565				0.35614				-0.6				-0.154796
			0.0678261				0.582456				-0.6				-0.157959
			-0.187826				-0.0929825				-0.0285714				-0.262136
			0.0556522				-0.00701754				-0.2				-0.141685
			-0.66087				-0.2				0.371429				-0.372486
			-0.670435				-0.0192982				0.2				-0.13267
			-0.0391304				-0.34386				-0.0857143				0.260816
			-0.0426087				-0.226316				-0.885714				0.386429
			-0.222609				-0.289474				-0.885714				-0.15449
			-0.538261				-0.14386				-0.942857				0.381735
			-0.76087				-0.240351				-1				0.272857
			-0.137391				-0.459649				-1				-0.366531
			-0.173043				-0.242105				-1				0.290102
			-0.551304				-0.301754				-0.257143				0.340918
			0.124348				-0.391228				-0.942857				-0.450918
			-0.788696				-0.0894737				-0.257143				-0.196531
			0.421739				-0.233333				0.942857				-0.39102
			-0.437391				-0.0280702				0.771429				-0.37551
			-0.545217				-0.0614035				0.257143				0.0967347
			-0.587826				-0.135088				-0.371429				-0.169388
			-0.443478				0.110526				0.142857				0.444898
			-0.473913				-0.0421053				0.657143				-0.198776
			-0.573043				0.0438596				-0.314286				0.157347
			-0.264348				0.00877193				0.142857				-0.0273469
			-0.195652				0.14386				1				0.264796
			-0.11913				0.124561				0.371429				-0.395102
			-0.332174				-0.147368				0.0285714				-0.639694
			-0.628696				-0.0684211				-0.142857				0.0747959
			-0.47913				0.0649123				0.257143				-0.165714
			-0.569565				-0.152632				-0.371429				-0.246327
			-0.292174				-0.0894737				-0.2				-0.559898
			-0.815652				-0.0421053				-0.0285714				-0.512143
			-0.22				-0.278947				-0.257143				-0.158776
			-0.603478				-0.315789				-0.0857143				-0.212653
			-0.133043				-0.0561404				0.314286				-0.442245
			0.332174				-0.263158				-0.371429				-0.175714
			0.256522				-0.333333				-0.257143				-0.720204
			-0.568696				0.0824561				0.314286				0.263061
			-0.0217391				-0.219298				0.0857143				-0.403776
			-0.477391				0.103509				0.2				-0.0433906
			0.394783				0.136842				0.0285714				0.0357877
			-0.0965217				0.112281				0.6				-0.0155859
			-0.587826				0.122807				0.428571				0.0473006
			-0.664348				-0.496491				0.371429				0.062449
			-0.554783				-0.44386				-0.485714				0.122653
			-0.41913				-0.549123				-0.942857				-0.419592
			-0.653043				-0.331579				-0.714286				0.15602
			-0.158261				-0.47193				-0.771429				-0.0122449
			-0.527826				-0.629825				-0.771429				-0.490102
			-0.403478				-0.459649				-0.771429				-0.00918367
			-0.466087				-0.459649				0.2				0.0911224
			-0.535652				-0.645614				-0.885714				-0.57102
			-0.477391				-0.331579				-0.714286				-0.37102
			-0.661739				-0.212281				0.885714				-0.199184
			-0.465217				-0.122807				1				-0.25102
			-0.626957				-0.240351				-0.2				-0.128367
			-0.21913				-0.336842				-0.828571				-0.191939
			-0.721739				-0.0684211				-0.428571				0.269694
			-0.38				-0.221053				0.371429				-0.271429
			0.0669565				-0.173684				-0.771429				-0.0912245
			-0.0234783				-0.198246				-0.428571				-0.196224
			-0.614783				0.00526316				0.771429				0.258673
			-0.033913				-0.0824561				0.0285714				-0.388776
			-0.52087				0.24386				0.371429				-0.28551
			0.326087				-0.352632				-0.6				-0.188469
			-0.470435				0.101754				-0.2				0.0640816
			0.13913				-0.382456				-0.828571				-0.30898
			-0.609565				-0.27193				-0.542857				-0.436122
			-0.086087				0.32807				-0.314286				-0.284388
			-0.117391				-0.424561				0.257143				-0.155
			-0.306087				-0.249123				0.371429				-0.163265
			-0.375652				0.121053				0.771429				-0.0593878
			0.211304				0.0315789				0.142857				0.0268367
			0.0921739				-0.00877193				-0.485714				-0.335204
			0.314783				0.0175439				0.771429				0.124286
			-0.270435				-0.389474				0.542857				-0.376224
			0.301739				0.045614				0.0285714				0.000434449
			-0.256522				0.0298246				-0.0857143				0.0581076
			0.16087				0.147368				0.371429				0.0611487
			-0.552174				0.0315789				0.0857143				0.0704894
			0.125217				-0.285965				-0.2				0.299592
			-0.12087				-0.163158				-0.6				0.426939
			-0.0782609				-0.324561				-0.828571				-0.0464286
			0.313043				-0.0929825				-0.942857				0.414796
			0.086087				-0.182456				-0.885714				0.295102
			-0.610435				-0.477193				-0.885714				-0.262143
			-0.414783				-0.203509				-0.885714				0.338061
			-0.323478				-0.247368				-0.257143				0.398163
			0.309565				-0.447368				-0.771429				-0.372653
			0.0104348				-0.14386				-0.257143				-0.146327
			-0.583478				-0.319298				0.771429				-0.377653
			-0.8				-0.147368				0.771429				-0.325714
			-0.545217				-0.180702				0.0285714				0.0595918
			-0.51913				-0.196491				-0.371429				-0.162041
			-0.824348				0.0473684				-0.0857143				0.357143
			-0.231304				-0.163158				0.257143				-0.169388
			-0.342609				0.0561404				-0.428571				0.180816
			-0.321739				-0.115789				-0.0857143				0.00183673
			-0.392174				0.0333333				0.885714				0.25
			-0.453043				0.0157895				0.371429				-0.333061
			-0.442609				-0.0877193				0.257143				-0.591327
			-0.675652				-0.180702				-0.371429				0.00336735
			-0.392174				-0.00175439				0.257143				-0.127755
			-0.66087				-0.245614				-0.371429				-0.192245
			-0.365217				-0.221053				-0.0857143				-0.593878
			-0.542609				0.022807				-0.2				-0.518673
			-0.49913				-0.324561				-0.314286				-0.229796
			0.226087				-0.324561				-0.2				-0.334694
			0.0669565				-0.17193				0.428571				-0.465102
			-0.633043				-0.221053				-0.428571				-0.318367
			0.00347826				-0.347368				-0.0285714				-0.658878
			-0.542609				0.00526316				0.428571				0.182449
			0.555652				-0.308772				0.0857143				-0.437857
			-0.306957				0.0842105				0.371429				-0.120017
			-0.532174				0.0982456				0.142857				-0.04931
			-0.732174				0.147368				0.828571				-0.110241
			-0.47913				0.0877193				0.542857				-0.0388832
			-0.522609				0.170175				0.257143				0.387143
			-0.732174				0.294737				-0.657143				0.485102
			-0.303478				0.364912				-1				0.0856122
			-0.302609				0.396491				-0.771429				0.517857
			-0.171304				0.280702				-0.885714				0.371633
			-0.402609				-0.524561				-0.885714				-0.28602
			-0.533043				0.345614				-0.885714				0.44398
			-0.373043				0.222807				0.0857143				0.458878
			-0.667826				0.0877193				-0.942857				-0.281633
			-0.406087				0.445614				-0.6				-0.0209184
			-0.731304				0.0912281				0.942857				-0.352347
			-0.375652				0.517544				0.942857				-0.102857
			-0.501739				0.591228				0.0857143				0.226939
			-0.283478				0.378947				-0.657143				-0.0328571
			0.178261				0.62807				-0.142857				0.480918
			0.053913				0.615789				0.542857				0.0626531
			-0.642609				0.568421				-0.542857				0.320612
			-0.08				0.62807				-0.142857				0.237143
			-0.490435				0.638596				0.885714				0.419694
			0.469565				0.647368				0.142857				-0.174184
			-0.272174				-0.680702				0.142857				-0.739082
			0.110435				0.552632				-0.371429				0.240306
			-0.431304				0.394737				-0.0857143				-0.150612
			0.177391				0.415789				-0.657143				-0.128367
			-0.370435				0.494737				-0.485714				-0.470306
			-0.225217				-0.503509				-0.142857				-0.64449
			-0.7				0.424561				0.0857143				0.024898
			0.14087				0.122807				0.257143				-0.152041
			-0.0773913				0.180702				0.542857				-0.424286
			0.0730435				-0.284211				0.0285714				-0.333061
			-0.30087				-0.510526				-0.428571				-0.718571
			0.374783				0.712281				0.542857				0.40398
			-0.0226087				0.392982				0.257143				-0.170714
			-0.0617391				-0.501754				0.142857				-0.29347
			-0.413043				-0.45614				-0.0285714				-0.179645
			-0.195652				-0.55614				0.428571				-0.278156
			0.0434783				-0.417544				0.257143				-0.159443
			0.246957				0.0421053				-0.0857143				0.202551
			0.129565				0.161404				-0.885714				0.311531
			0.164348				0.242105				-0.885714				-0.0887755
			-0.296522				0.263158				-0.942857				0.333673
			-0.46087				0.150877				-1				0.187959
			0.0678261				-0.622807				-1				-0.473061
			-0.00347826				0.2				-1				0.245204
			0.0382609				0.077193				-0.257143				0.263061
			-0.428696				-0.0666667				-0.942857				-0.373673
			-0.808696				0.380702				-0.257143				-0.0114286
			-0.446087				0.164912				0.942857				-0.242449
			-0.486957				0.512281				0.771429				-0.158265
			-0.742609				0.533333				0.257143				0.306122
			-0.341739				0.359649				-0.371429				0.0203061
			-0.304348				0.7				0.142857				0.61449
			-0.221739				0.526316				0.657143				-0.0239796
			-0.285217				0.538596				-0.314286				0.315204
			-0.5				0.557895				0.142857				0.183061
			-0.27913				0.659649				1				0.49102
			-0.653913				0.642105				0.371429				-0.182449
			-0.28				-0.566667				0.0285714				-0.633469
			-0.73913				0.417544				-0.142857				0.275306
			-0.325217				0.573684				0.257143				0.0606122
			-0.573043				0.401754				-0.371429				-0.0565306
			-0.293913				0.477193				-0.2				-0.349694
			0.189565				-0.349123				-0.0285714				-0.600204
			0.0826087				0.307018				-0.257143				-0.0168367
			-0.73913				0.0754386				-0.0857143				-0.14449
			-0.169565				0.294737				0.314286				-0.281327
			-0.548696				-0.194737				-0.371429				-0.166531
			0.434783				-0.394737				-0.257143				-0.656837
			-0.309565				0.670175				0.314286				0.355306
			-0.547826				0.338596				0.0857143				-0.222347
			-0.751304				-0.52807				0.2				-0.211794
			-0.526957				-0.496491				0.0285714				-0.141413
			-0.530435				-0.536842				0.6				-0.193221
			-0.736522				-0.457895				0.428571				-0.12284
			-0.329565				-0.0175439				-0.0285714				0.191633
			-0.394783				0.119298				-0.714286				0.262449
			-0.355652				0.266667				-0.942857				-0.185
			-0.435652				0.138596				-0.885714				0.246939
			-0.573913				0.115789				-0.942857				0.15
			-0.364348				-0.454386				-0.942857				-0.483265
			-0.587826				0.168421				-0.942857				0.164694
			-0.418261				0.0157895				-0.142857				0.202449
			-0.68				-0.0947368				-0.885714				-0.435918
			-0.35913				0.524561				-0.371429				-0.163571
			-0.555652				0.184211				0.885714				-0.05
			-0.32087				0.608772				0.828571				-0.168776
			0.132174				0.65614				0.2				0.298163
			-0.0226087				0.561404				-0.428571				0.190816
			-0.634783				0.784211				0.0285714				0.680102
			-0.118261				0.624561				0.485714				-0.0468367
			-0.492174				0.608772				-0.371429				0.286531
			0.425217				0.661404				0.0285714				0.142143
			-0.402609				0.754386				0.942857				0.373469
			0.401739				0.689474				0.314286				-0.25449
			-0.301739				-0.577193				0.0857143				-0.529388
			0.295652				0.566667				-0.257143				0.243878
			-0.0843478				0.547368				0.142857				-0.0155102
			-0.0626087				0.524561				-0.428571				0.00602041
			-0.546957				0.547368				-0.257143				-0.395816
			0.361739				-0.449123				-0.0857143				-0.47949
			-0.10087				0.238596				-0.2				-0.0908163
			0.350435				-0.045614				-0.0285714				-0.263163
			-0.106087				0.221053				0.371429				-0.153673
			0.524348				-0.363158				-0.257143				-0.179388
			0.24				-0.512281				-0.2				-0.517041
			0.215652				0.561404				0.371429				0.142347
			-0.250435				0.433333				0.0285714				-0.229898
			0.0373913				-0.285965				0.314286				-0.158574
			0.322609				-0.245614				0.0857143				-0.0671224
			0.223478				-0.333333				0.657143				-0.184424
			0.166087				-0.192982				0.485714				-0.0488755
			0.167826				0.561404				-0.6				0.507347
			-0.146087				0.680702				-0.485714				0.48
			-0.476522				0.807018				0.142857				0.664898
			0.174783				0.735088				-0.0285714				0.583776
			-0.0904348				0.657895				-0.142857				0.526939
			0.166087				-0.173684				-0.142857				0.311735
			0.146087				0.733333				-0.142857				0.667143
			0.221739				0.610526				-0.657143				0.531531
			0.248696				0.587719				0.0285714				0.371224
			-0.178261				0.564912				0.714286				0.331531
			0.392174				-0.0175439				-0.0285714				-0.565612
			-0.158261				0.375439				-0.428571				0.148469
			0.561739				0.610526				0.942857				0.0617347
			-0.295652				0.463158				0.771429				-0.0546939
			-0.186087				0.507018				1				0.0263265
			0.723478				0.705263				0.542857				0.540918
			0.0973913				0.731579				0.885714				0.480306
			0.622609				0.640351				1				0.469184
			-0.556522				0.438596				0.142857				0.304082
			0.270435				0.514035				0.6				0.268367
			0.0634783				-0.785965				-0.885714				-0.646939
			0.191304				0.691228				0.942857				0.425612
			0.493043				0.0596491				0.657143				-0.423571
			-0.168696				0.419298				0.771429				-0.0381633
			0.689565				0.470175				0.542857				-0.144082
			-0.34				-0.638596				0.257143				-0.529184
			0.62087				0.798246				-0.371429				0.64051
			0.00695652				0.375439				-0.6				0.183776
			-0.02				-0.103509				-0.885714				-0.526122
			0.0582609				-0.187719				-0.314286				-0.227653
			-0.137391				-0.645614				0.428571				-0.587857
			-0.0243478				0.847368				-0.885714				0.799898
			-0.198261				0.573684				-0.828571				0.395204
			0.2				-0.649123				-0.0857143				-0.294828
			-0.254783				-0.626316				-0.2				-0.216844
			-0.0956522				-0.677193				-0.0857143				-0.277559
			0.59913				-0.614035				0.142857				-0.200335
			-0.0295652				0.235088				-0.828571				0.405
			0.567826				0.408772				-0.485714				0.507449
			-0.568696				0.475439				-0.142857				0.0810204
			0.27913				0.461404				-0.428571				0.537347
			-0.0765217				0.408772				-0.371429				0.423878
			-0.318261				-0.375439				-0.371429				-0.350102
			-0.0956522				0.422807				-0.371429				0.458673
			0.0556522				0.275439				-0.942857				0.445918
			-0.355652				0.175439				-0.2				-0.295306
			0.00347826				0.529825				0.657143				0.00867347
			-0.0695652				0.0614035				0.2				-0.372755
			0.563478				0.422807				0.0285714				-0.218673
			0.376522				0.577193				0.657143				0.261224
			0.24087				0.450877				0.485714				-0.0453061
			-0.0452174				0.689474				0.6				0.572143
			0.313043				0.587719				0.371429				0.032551
			0.105217				0.668421				0.428571				0.351122
			0.833043				0.605263				0.6				0.193367
			-0.0147826				0.592982				0.371429				0.375408
			-0.193043				0.654386				1				-0.224286
			-0.181739				-0.736842				-0.6				-0.766735
			-0.170435				0.54386				0.542857				0.326633
			-0.15913				0.412281				0.942857				-0.133776
			0.0895652				0.498246				0.485714				-0.0847959
			0.298261				0.52807				0.771429				-0.386122
			0.333913				-0.564912				-0.542857				-0.660918
			0.263478				0.422807				-0.0857143				0.111224
			-0.0478261				0.0684211				-0.828571				-0.0972449
			-0.336522				0.0719298				-0.428571				-0.447041
			0.04				-0.310526				-0.257143				-0.195714
			-0.0182609				-0.624561				0.714286				-0.785408
			0.554783				0.67193				-0.428571				0.498265
			-0.00782609				0.421053				-0.428571				-0.147245
			0.00347826				-0.466667				-0.371429				-0.244649
			0.246087				-0.419298				-0.6				-0.17883
			0.118261				-0.496491				0.2				-0.226294
			0.192174				-0.401754				-0.0857143				-0.163407
			-0.0391304				0.378947				-0.885714				-0.0526531
			0.321739				-0.114035				0.2				-0.389694
			0.0921739				0.0877193				0.371429				-0.140306
			0				0.296491				-0.485714				-0.0565306
			0.235652				0.268421				-0.771429				-0.140714
			-0.113913				0.135088				-0.6				-0.0133673
			0.497391				0.357895				0.0285714				0.14
			-0.0878261				0.501754				-0.6				0.214796
			0.38				0.285965				-0.6				0.0726531
			-0.0243478				0.0280702				-0.0857143				-0.154898
			0.0947826				0.0894737				-0.828571				-0.318571
			0.795652				-0.575439				0.428571				-0.633061
			0.0191304				0.470175				-0.542857				0.168673
			0.776522				-0.2				-0.942857				-0.666429
			-0.541739				0.264912				-0.771429				-0.218878
			0.35913				0.150877				-0.942857				-0.525306
			0.356522				-0.42807				0.257143				-0.473469
			0.3				0.778947				0.485714				0.394898
			-0.0426087				0.6				1				0.186327
			-0.105217				-0.317544				0.6				-0.524388
			-0.124348				0.0964912				0.6				-0.262449
			0.0843478				-0.450877				-0.885714				-0.500612
			0.493043				0.375439				0.6				0.344592
			-0.332174				0.405263				0.6				0.105408
			-0.206957				-0.514035				0.0285714				-0.445202
			0.511304				-0.52807				0.2				-0.409468
			0.173043				-0.507018				-0.371429				-0.471812
			0.408696				-0.508772				-0.2				-0.41012
			-0.346957				0.496491				-0.0285714				-0.0166327
			0.0591304				-0.103509				-0.828571				-0.423469
			0.121739				0.107018				-0.485714				-0.197755
			-0.114783				0.392982				-0.542857				0.0347959
			0.0921739				0.364912				0.0857143				-0.128367
			-0.221739				0.24386				-0.485714				0.0603061
			0.137391				0.42807				-0.885714				0.0171429
			-0.192174				0.659649				-0.0285714				0.164184
			0.273913				0.378947				-0.485714				0.057449
			0.203478				0.0894737				-0.885714				-0.105816
			0.205217				0.194737				-0.485714				-0.270306
			0.617391				-0.677193				0.314286				-0.71602
			0.0504348				0.522807				-0.257143				0.165816
			0.646087				-0.159649				-0.428571				-0.602857
			-0.198261				0.349123				0.0857143				-0.192857
			0.572174				0.235088				0.0285714				-0.555
			-0.226087				-0.601754				-0.0857143				-0.585714
			-0.0182609				0.752632				0.257143				0.23551
			0.431304				0.414035				0.2				-0.0186735
			-0.272174				-0.368421				0.0285714				-0.592245
			0.586957				-0.0964912				0.371429				-0.372551
			-0.567826				-0.564912				0.2				-0.562347
			0.22087				0.450877				0.0285714				0.299592
							0.445614				0.0857143				-0.0581633
							-0.503509				0.0285714				-0.437599
							-0.515789				0.142857				-0.385465
							-0.494737				-0.314286				-0.47192
							-0.494737				-0.257143				-0.381989
							0.649123				0.6				0.43898
							0.103509				-0.942857				-0.341429
							0.398246				-0.942857				0.133367
							0.626316				-0.0857143				0.209796
							0.591228				0.657143				0.155612
							0.449123				0.142857				-0.0962245
							0.714035				-0.542857				0.459286
							0.701754				0.542857				0.375
							0.631579				0.142857				0.48398
							0.361404				-0.885714				0.0221429
							0.429825				-0.142857				0.363469
							-0.731579				-0.142857				-0.403061
							0.749123				0.371429				0.447143
							0.0105263				0.0857143				-0.374592
							0.536842				0.657143				0.279082
							0.536842				0.485714				0.0372449
							-0.645614				0.142857				-0.351531
							0.887719				-0.0857143				0.507959
							0.531579				-0.257143				0.189898
							-0.140351				-0.542857				-0.463776
							-0.129825				-0.0285714				-0.302755
							-0.538596				0.428571				-0.337245
							0.687719				-0.542857				0.419082
							0.694737				-0.257143				0.352041
							-0.573684				-0.142857				-0.315356
							-0.538596				0.0285714				-0.341749
							-0.619298				-0.428571				-0.351198
							-0.529825				-0.257143				-0.333711
							0.387719				0.142857				-0.0395918
							-0.129825				-0.828571				-0.492245
							0.0982456				-0.714286				-0.173265
							0.361404				-0.0857143				0.00561224
							0.238596				0.314286				-0.20449
							0.250877				-0.0285714				0.0484694
							0.405263				-0.428571				0.123265
							0.573684				0.371429				0.200816
							0.363158				-0.0285714				0.0996939
							0.1				-0.942857				-0.064898
							0.217544				-0.428571				-0.261429
							-0.682456				-0.2				-0.71949
							0.475439				0.257143				0.200204
							-0.0912281				-0.371429				-0.605612
							0.310526				0.314286				-0.230918
							0.247368				0.0285714				-0.467143
							-0.512281				0.142857				-0.605102
							0.785965				0.371429				0.354286
							0.501754				0.257143				0.0902041
							-0.284211				-0.371429				-0.567347
							0.0245614				0.542857				-0.322449
							-0.510526				0.0857143				-0.557245
							0.542105				-0.371429				0.437755
							0.378947				-0.142857				0.0261224
							-0.636842				-0.257143				-0.508794
							-0.661404				-0.0857143				-0.463286
							-0.614035				-0.771429				-0.510858
							-0.638596				-0.485714				-0.458289
							0.496491				0.257143				-0.0458163
							-0.0912281				-0.942857				-0.48
							0.0912281				-0.771429				-0.214388
							0.389474				-0.257143				-0.0407143
							0.364912				0.371429				-0.174082
							0.25614				-0.142857				-0.0314286
							0.412281				-0.657143				0.095102
							0.659649				0.314286				0.236633
							0.364912				-0.142857				0.055
							0.0807018				-1				-0.173878
							0.196491				-0.371429				-0.241837
							-0.673684				-0.0285714				-0.692041
							0.510526				0.142857				0.180714
							-0.126316				-0.257143				-0.680408
							0.370175				0.371429				-0.240714
							0.245614				0.2				-0.440102
							-0.596491				0.0285714				-0.510612
							0.735088				0.257143				0.291939
							0.401754				0.0857143				0.0427551
							-0.350877				-0.314286				-0.59949
							-0.0807018				0.371429				-0.318469
							-0.549123				0.257143				-0.523163
							0.436842				-0.314286				0.356837
							0.44386				-0.0857143				0.0185714
							-0.491228				-0.2				-0.3941
							-0.501754				-0.0285714				-0.363905
							-0.485965				-0.6				-0.426032
							-0.480702				-0.428571				-0.362168
							-0.0877193				0.257143				0.0605102
							-0.268421				-0.942857				-0.423673
							-0.247368				-0.771429				-0.0505102
							-0.238596				-0.257143				-0.300204
							-0.0263158				0.371429				-0.207551
							-0.345614				-0.142857				-0.575
							-0.150877				-0.657143				0.0881633
							-0.178947				0.314286				-0.0872449
							-0.250877				-0.142857				-0.00765306
							-0.34386				-1				-0.323061
							-0.384211				-0.371429				0.067449
							0.136842				-0.0285714				-0.0315306
							0.022807				0.142857				-0.0382653
							-0.473684				-0.257143				-0.44898
							-0.142105				0.371429				-0.191531
							-0.166667				0.2				-0.0926531
							0.154386				0.0285714				0.128367
							0.110526				0.257143				0.211633
							0.336842				0.0857143				0.243571
							-0.363158				-0.314286				-0.380714
							0.175439				0.371429				-0.131633
							-0.126316				0.257143				-0.0793878
							-0.321053				-0.314286				0.0330612
							-0.0333333				-0.0857143				0.0452041
							0.285965				-0.2				0.0940582
							0.307018				-0.0285714				0.0682085
							0.280702				-0.6				0.0939496
							0.277193				-0.428571				0.0537631
							0.5				0.257143				0.112551
							-0.108772				-0.942857				-0.525306
							0.185965				-0.771429				-0.097449
							0.463158				-0.257143				0.0495918
							0.382456				0.371429				-0.120408
							0.303509				-0.142857				0.0094898
							0.5				-0.657143				0.205612
							0.647368				0.314286				0.29102
							0.454386				-0.142857				0.221633
							0.157895				-1				-0.0304082
							0.242105				-0.371429				-0.108673
							-0.712281				-0.0285714				-0.74551
							0.6				0.142857				0.303061
							-0.136842				-0.257143				-0.652755
							0.382456				0.371429				-0.159898
							0.294737				0.2				-0.439898
							-0.605263				0.0285714				-0.587551
							0.798246				0.257143				0.377347
							0.477193				0.0857143				0.0585714
							-0.35614				-0.314286				-0.66051
							-0.114035				0.371429				-0.406122
							-0.580702				0.257143				-0.601122
							0.519298				-0.314286				0.425408
							0.47193				-0.0857143				0.0783673
							-0.547368				-0.2				-0.424402
							-0.55614				-0.0285714				-0.376396
							-0.550877				-0.6				-0.457529
							-0.521053				-0.428571				-0.368793
							0.377193				-0.828571				-0.0260204
							-0.142105				-0.0285714				-0.48602
							0.0736842				0.2				-0.17602
							0.331579				-0.6				-0.0119388
							0.250877				-0.657143				-0.185204
							0.163158				-0.657143				-0.0347959
							0.357895				-0.257143				0.0644898
							0.52807				-0.542857				0.152653
							0.321053				-0.657143				0.0685714
							0.0280702				-0.257143				-0.112959
							0.110526				-0.942857				-0.239796
							-0.617544				0.542857				-0.689898
							0.475439				-0.6				0.164082
							-0.207018				-1				-0.648367
							0.273684				-0.657143				-0.266429
							0.157895				-0.885714				-0.526939
							-0.498246				0.371429				-0.558367
							0.750877				0.314286				0.252143
							0.482456				0.942857				0.0116327
							-0.368421				0.542857				-0.605306
							-0.00701754				0.485714				-0.39
							-0.487719				-0.771429				-0.552041
							0.387719				0.542857				0.331429
							0.370175				0.485714				-0.0526531
							-0.501754				0.257143				-0.419298
							-0.531579				0.428571				-0.350438
							-0.492982				-0.257143				-0.450144
							-0.501754				-0.0285714				-0.346745
							0.314035				0.485714				0.328878
							0.045614				-1				-0.226122
							0.180702				-0.885714				0.153469
							0.312281				-0.142857				0.0483673
							0.257895				0.6				0.0729592
							0.133333				0.0285714				-0.335
							0.45614				-0.714286				0.358265
							0.282456				0.485714				0.0653061
							0.342105				0.0285714				0.311837
							0.0842105				-0.942857				-0.0721429
							0.170175				-0.2				0.397449
							-0.44386				-0.0857143				0.0421429
							0.508772				0.257143				0.314592
							-0.122807				-0.0285714				-0.153469
							0.312281				0.6				0.161531
							0.368421				0.428571				0.313776
							-0.3				0.0857143				0.0153061
							0.782456				-0.0285714				0.439796
							0.719298				-0.2				0.390612
							-0.0894737				-0.485714				-0.123469
							0.203509				0.0857143				-0.0489796
							-0.247368				0.485714				0.0192857
							0.519298				-0.485714				0.172959
							0.492982				-0.314286				0.266224
							-0.508772				-0.0285714				-0.180622
							-0.459649				0.0857143				-0.238295
							-0.540351				-0.371429				-0.128162
							-0.478947				-0.2				-0.239056
							0.612281				-0.371429				0.287551
							0.0438596				-0.885714				-0.0316327
							0.189474				-0.828571				0.0384694
							-0.468421				-0.428571				-0.501429
							-0.424561				0.828571				-0.0326531
							0.514035				-0.828571				0.133673
							0.910526				-0.657143				0.668673
							-0.314035				-0.2				-0.255999
							-0.242105				-0.257143				-0.143368
							-0.477193				-0.0285714				-0.418809
							-0.217544				-0.0285714				-0.12208
							0.280702				0.0285714				-0.258469
							0.0210526				0.2				-0.173571
							0.819298				0.485714				0.716633
							-0.0473684				-0.0857143				0.00795918
							0.457895				-0.485714				0.636122
							0.278947				0.485714				-0.447245
							0.687719				0.314286				0.27449
							-0.298246				0.0285714				-0.16596
							-0.198246				-0.0857143				-0.112522
							-0.464912				0.371429				-0.251763
							-0.214035				0.2				-0.115998
							0.492982				0.257143				0.246224
							0.17193				0.371429				0.0686735
							0.538596				0.771429				0.41949
							-0.354386				0.142857				-0.343878
							-0.0947368				-0.485714				0.302551
							0.519298				0.771429				0.0367347
							0.787719				0.542857				0.726837
							-0.347368				0.0285714				-0.289234
							-0.259649				-0.0857143				-0.112196
							-0.549123				0.371429				-0.421741
							-0.203509				0.0857143				-0.0912343
							0.647368				-0.142857				0.203673
							0.136842				-0.485714				-0.0844898
							0.340351				-0.771429				0.055
							-0.412281				-0.0857143				-0.420816
							-0.345614				0.371429				-0.166939
							0.657895				-0.771429				0.106531
							0.882456				-0.771429				0.417755
							-0.438596				-0.2				-0.346093
							-0.378947				-0.371429				-0.214564
							-0.612281				-0.142857				-0.476319
							-0.326316				0.0285714				-0.191538
							0.515789				-0.428571				0.047551
							0				-0.771429				-0.149694
							0.203509				-0.942857				0.315714
							-0.5				-0.371429				-0.341531
							-0.403509				0.771429				0.132143
							0.435088				-0.942857				-0.158673
							0.870175				-0.828571				0.528367
							-0.175439				-0.0285714				-0.194253
							-0.110526				-0.0857143				-0.101607
							-0.349123				-0.0857143				-0.382587
							-0.0719298				0.0857143				-0.079124
							0.429825				-0.371429				0.065
							0.00350877				-0.6				-0.270204
							0.32807				-0.885714				-0.0230612
							-0.366667				-0.314286				-0.238571
							-0.391228				0.428571				-0.339388
							0.585965				-0.885714				0.125918
							0.675439				-0.828571				0.123776
							-0.398246				-0.0857143				-0.216519
							-0.361404				-0.2				-0.147224
							-0.52807				-0.0857143				-0.304169
							-0.308772				0.142857				-0.12952
							0.750877				0.0857143				0.576327
							0.322807				0.0285714				0.133469
							0.322807				-0.142857				0.0564286
							-0.298246				0.0285714				-0.428367
							-0.368421				-0.314286				-0.0742857
							0.754386				-0.142857				0.371735
							0.907018				-0.0857143				0.826429
							-0.508772				-0.314286				-0.371997
							-0.440351				-0.371429				-0.205603
							-0.663158				-0.142857				-0.49386
							-0.4				-0.0857143				-0.179971
							0.624561				-0.314286				0.216531
							0.022807				-0.6				-0.184694
							-0.0385965				-1				-0.199184
							-0.433333				-0.2				-0.505816
							-0.635088				0.6				-0.321837
							0.607018				-1				0.257959
							0.754386				-0.885714				0.526633
							-0.398246				-0.0857143				-0.341097
							-0.363158				-0.142857				-0.25323
							-0.47193				-0.257143				-0.48327
							-0.345614				0.0285714				-0.233571
							0.652632				-0.371429				0.451531
							0.154386				-0.6				0.00959184
							0.303509				-0.885714				-0.0577551
							-0.442105				-0.314286				-0.556429
							-0.382456				0.428571				-0.203061
							0.661404				-0.885714				0.282245
							0.861404				-0.828571				0.67551
							-0.438596				-0.0857143				-0.357063
							-0.373684				-0.2				-0.195556
							-0.615789				-0.0857143				-0.502277
							-0.324561				0.142857				-0.166666
							0.424561				-0.257143				0.194592
							0.0578947				-0.0857143				-0.0921429
							0.482456				0.314286				0.12398
							-0.389474				-0.371429				-0.348673
							-0.245614				-0.257143				-0.161122
							0.549123				0.314286				0.207959
							0.72807				0.0857143				0.437449
							-0.329825				0.2				-0.211794
							-0.266667				0.0285714				-0.0503961
							-0.512281				0.6				-0.33735
							-0.207018				0.428571				-0.021288
							0.492982				-0.0857143				0.222143
							0.0614035				-0.828571				-0.00887755
							0.536842				-0.428571				0.289388
							-0.335088				-0.257143				-0.167347
							-0.189474				0.714286				0.24398
							0.636842				-0.428571				0.195612
							0.770175				-0.428571				0.54051
							-0.440351				-0.371429				-0.17731
							-0.370175				-0.6				-0.109861
							-0.622807				0.2				-0.244323
							-0.331579				-0.0857143				-0.0895508
							-0.696491				-0.0857143				-0.313571
							-0.145614				0.428571				0.0735714
							0.0473684				0.828571				0.632959
							0.454386				-0.142857				0.352245
							0.645614				-0.428571				0.771837
							-0.614035				0.828571				-0.534388
							-0.684211				0.714286				-0.0594898
							0.450877				0.428571				0.256162
							0.407018				0.542857				0.160149
							0.594737				0.428571				0.337947
							0.378947				0.257143				0.143097
							0.745614				-0.142857				0.481327
							0.301754				-0.542857				0.07
							0.140351				-0.942857				-0.119184
							-0.389474				-0.0857143				-0.465204
							-0.487719				0.485714				-0.309796
							0.638596				-0.942857				0.312347
							0.866667				-0.771429				0.59602
							-0.385965				-0.314286				-0.364286
							-0.310526				-0.371429				-0.250243
							-0.563158				-0.371429				-0.504613
							-0.266667				-0.142857				-0.222547
							0.147368				-0.314286				-0.202449
							0.00526316				-0.942857				-0.0827551
							0.803509				-0.542857				0.662449
							0.054386				-0.485714				0.225
							0.254386				0.771429				0.477347
							0.419298				-0.542857				-0.215408
							0.449123				-0.485714				0.0592857
							-0.419298				-0.257143				-0.00228086
							-0.373684				-0.428571				-0.0387746
							-0.512281				0.257143				0.0292167
							-0.354386				0.0285714				-0.0383401
							0.545614				-0.428571				0.201429
							0.114035				-0.771429				-0.0596939
							0.450877				-0.942857				0.197857
							-0.270175				-0.371429				-0.0830612
							-0.159649				0.771429				0.130306
							0.526316				-0.942857				-0.0192857
							0.831579				-0.828571				0.345612
							-0.382456				-0.0285714				-0.0967192
							-0.322807				-0.0857143				-0.0935695
							-0.566667				-0.0857143				-0.179482
							-0.282456				0.0857143				-0.0811877
							0.542105				-0.257143				0.216327
							0.24386				-0.942857				0.232245
							0.57193				-0.657143				0.614388
							-0.159649				-0.371429				0.174898
							-0.0491228				0.942857				0.540918
							0.670175				-0.657143				0.0170408
							0.729825				-0.542857				0.469184
							-0.457895				-0.257143				-0.0445853
							-0.387719				-0.371429				-0.06066
							-0.617544				0.0857143				-0.0385031
							-0.35614				-0.0857143				-0.0536002
							-0.554386				-0.6				-0.361531
							0.114035				0.257143				0.174184
							0.022807				-0.257143				0.331122
							0.659649				-0.371429				0.531327
							0.507018				-0.428571				0.517041
							-0.454386				-0.257143				-0.420408
							-0.749123				-0.314286				-0.312347
							0.222807				0.657143				0.399313
							0.15614				0.771429				0.228575
							0.403509				0.0857143				0.577546
							0.135088				0.6				0.207395
							-0.782456				-0.771429				-0.246115
							-0.745614				-0.714286				-0.232104
							-0.836842				-0.714286				-0.235689
							-0.742105				-0.885714				-0.22309
							-0.689474				0.0285714				-0.0496358
							-0.67193				0.2				-0.123709
							-0.638596				-0.371429				0.0888448
							-0.67193				-0.2				-0.12914
							-0.37193				0.0857143				-0.0944927
							-0.301754				0.142857				-0.0586506
							-0.466667				0.257143				-0.083197
							-0.317544				-0.0285714				-0.0637554
							-0.364912				-0.6				0.358421
							-0.415789				-0.542857				0.175192
							-0.214035				-0.771429				0.528073
							-0.454386				-0.771429				0.162267
							0.0315789				-0.142857				-0.0129792
							0.0350877				-0.314286				-0.0542518
							0.0315789				0.142857				-0.0241662
							0.00526316				-0.0285714				-0.0682628
							-0.829825				0.0857143				-0.226239
							-0.792982				0.142857				-0.17845
							-0.847368				0.257143				-0.161289
							-0.791228				-0.0285714				-0.168566
							-0.494737				-0.257143				-0.314704
							-0.401754				-0.0857143				-0.187954
							-0.654386				-0.0857143				-0.443844
							-0.401754				-0.371429				-0.176875

## Sheet: Fig. 4c
Fig. 4c
			IC1	IC2	IC3	IC4	IC5	IC6	IC7	IC8	IC9	IC10	IC11	IC12	IC13	IC14	IC15	IC16	IC17	IC18	IC19	IC20	IC21	IC22	IC23	IC24	IC25	IC26	IC27	IC28	IC29	IC30	IC31	IC32	IC33	IC34	IC35	IC36	IC37	IC38	IC39	IC40	IC41	IC42	IC43	IC44	IC45	IC46	IC47
	Mean FNC	IC1	0	0.319891	0.342207	0.611174	0.513366	-0.367615	-0.217812	-0.297417	-0.321371	-0.239244	-0.306146	-0.328949	-0.0663726	-0.227118	-0.324204	-0.342428	-0.349068	-0.205393	-0.46094	-0.349378	-0.355037	-0.266734	-0.37709	-0.352591	-0.256952	0.0167205	0.163462	0.135354	0.0270398	-0.16483	-0.043584	-0.0643732	-0.215252	-0.152022	0.0907058	0.0953868	0.319259	-0.15535	0.329181	0.15064	0.360711	0.272202	-0.0515087	-0.0598474	0.34049	0.209606	0.393532
		IC2	0.319891	0	0.528424	0.429514	0.634635	-0.208359	0.0457897	-0.194921	-0.232541	-0.19878	-0.249478	-0.298	0.089437	-0.198252	-0.386343	-0.283007	-0.220387	-0.2419	-0.414348	-0.30808	-0.295891	0.0538265	-0.310056	-0.257516	-0.188404	-0.165661	0.16608	-0.121818	-0.0873336	-0.156701	-0.187364	-0.177859	-0.164027	-0.203402	-0.135241	-0.0862697	0.587022	-0.103355	0.20977	0.0570744	0.0419466	0.604751	-0.104811	0.0342048	0.138005	0.266891	0.288008
		IC3	0.342207	0.528424	0	0.718299	0.514034	-0.0409114	0.2595	-0.041219	-0.145685	-0.134531	-0.162006	-0.229572	0.136433	0.0371915	-0.320271	-0.161079	-0.247392	-0.241406	-0.285805	-0.301286	-0.256725	-0.0387442	-0.257991	-0.251025	-0.159449	-0.191263	0.310432	-0.0778053	0.0571818	-0.0153755	-0.0831698	-0.121208	-0.0502195	-0.0423425	-0.173207	0.0210385	0.421918	0.020999	0.170126	0.105262	0.0372334	0.356692	-0.198557	-0.126152	0.0833748	0.122942	0.196522
		IC4	0.611174	0.429514	0.718299	0	0.381016	-0.176065	0.0186116	-0.184026	-0.255882	-0.195582	-0.246243	-0.282383	0.061594	-0.0865536	-0.294145	-0.238494	-0.262599	-0.247812	-0.352819	-0.31071	-0.298302	-0.121743	-0.312447	-0.283162	-0.206908	-0.0887918	0.375447	0.0695619	0.0767798	-0.033751	-0.0543346	-0.0951913	-0.0996508	-0.0681453	-0.0706139	0.104163	0.409543	-0.0425652	0.282767	0.168402	0.230476	0.21919	-0.108898	-0.104546	0.322714	0.131166	0.453686
		IC5	0.513366	0.634635	0.514034	0.381016	0	-0.225247	0.004668	-0.230913	-0.268783	-0.24375	-0.289993	-0.299147	-0.0204242	-0.167379	-0.320049	-0.276608	-0.239819	-0.15372	-0.400195	-0.280344	-0.325524	-0.144527	-0.335187	-0.239441	-0.200214	-0.104785	0.134911	-0.091388	-0.0873253	-0.15768	-0.136319	-0.0861476	-0.151575	-0.205377	-0.0797027	0.0278023	0.327381	-0.0991156	0.195317	0.0687687	0.0826585	0.511376	-0.0339801	0.000508369	0.104477	0.356373	0.113256
		IC6	-0.367615	-0.208359	-0.0409114	-0.176065	-0.225247	0	0.617475	0.505238	0.383036	0.297906	0.365379	0.336573	0.0131277	0.380352	0.0296145	0.343152	0.265718	0.0666024	0.358946	0.20553	0.159682	0.0797641	0.166057	0.229895	0.0215572	-0.193051	0.108518	-0.121081	-0.0018352	0.243424	-0.0526599	-0.0961016	0.140537	0.256827	-0.239492	-0.0465524	-0.170499	0.100825	-0.280518	-0.165895	-0.361041	-0.218821	-0.102499	-0.0571349	-0.158859	-0.189263	-0.242076
		IC7	-0.217812	0.0457897	0.2595	0.0186116	0.004668	0.617475	0	0.537431	0.319306	0.193573	0.284862	0.284247	0.273037	0.531071	-0.0310073	0.361795	0.115151	-0.093124	0.129929	0.0663144	0.0230654	0.023299	0.0570079	0.092841	-0.0249546	-0.412941	0.36875	-0.292111	0.0342058	0.128801	-0.124407	-0.174142	0.276679	0.148221	-0.448385	0.111272	-0.0413776	0.326272	-0.0926893	-0.0394362	-0.285886	-0.0456551	-0.246162	-0.221868	-0.194303	-0.135143	-0.186644
		IC8	-0.297417	-0.194921	-0.041219	-0.184026	-0.230913	0.505238	0.537431	0	0.493913	0.403733	0.494195	0.338552	0.180897	0.473531	0.0260152	0.388153	0.158185	0.0072506	0.233001	0.130393	0.131685	0.0193657	0.132598	0.141959	0.0192883	-0.193664	-0.0300212	-0.0962014	0.0165037	0.0579812	-0.0333298	-0.170411	0.137599	0.225749	-0.171829	-0.103387	-0.128443	0.133316	-0.189906	-0.190001	-0.274994	-0.206495	-0.192117	-0.0782764	-0.195061	-0.288699	-0.194972
		IC9	-0.321371	-0.232541	-0.145685	-0.255882	-0.268783	0.383036	0.319306	0.493913	0	0.554182	0.633415	0.561266	0.363423	0.404183	0.151845	0.5165	0.151136	0.0401409	0.239711	0.162998	0.144958	0.0280927	0.20797	0.14281	0.0862896	-0.206029	-0.160433	-0.0936603	-0.0612973	-0.0772211	-0.0771638	-0.179025	0.11495	0.204714	-0.108955	-0.123767	-0.181571	0.205413	-0.199555	-0.258468	-0.271128	-0.216186	-0.170716	-0.0727792	-0.192047	-0.294868	-0.217663
		IC10	-0.239244	-0.19878	-0.134531	-0.195582	-0.24375	0.297906	0.193573	0.403733	0.554182	0	0.548425	0.65181	0.259841	0.281419	0.113567	0.157475	0.0989768	0.011806	0.175084	0.100471	0.112833	-0.00592855	0.102715	0.0659043	-0.0147321	-0.116334	-0.136422	0.00821513	-0.044033	-0.030439	-0.0553368	-0.17201	0.057489	0.130949	-0.0646562	-0.0666101	-0.148076	0.031848	-0.129584	-0.180656	-0.15959	-0.211666	-0.136019	-0.0490575	-0.0901911	-0.273902	-0.126735
		IC11	-0.306146	-0.249478	-0.162006	-0.246243	-0.289993	0.365379	0.284862	0.494195	0.633415	0.548425	0	0.540166	0.326116	0.397517	0.142899	0.45958	0.149812	0.0545156	0.285889	0.173393	0.232191	0.046012	0.173704	0.151187	0.0822192	-0.152162	-0.154038	-0.0758772	-0.0901757	0.0198642	-0.0542275	-0.215867	0.272888	0.11859	-0.128612	-0.0921285	-0.157085	0.0630784	-0.19706	-0.201317	-0.253226	-0.224428	-0.188203	-0.0764237	-0.177594	-0.322144	-0.182622
		IC12	-0.328949	-0.298	-0.229572	-0.282383	-0.299147	0.336573	0.284247	0.338552	0.561266	0.65181	0.540166	0	0.311873	0.358973	0.443681	0.308251	0.228789	0.058502	0.324946	0.263479	0.211867	0.00250212	0.219067	0.192001	0.0846135	-0.222851	-0.124451	-0.162263	-0.192216	-0.0419335	-0.173287	-0.18719	0.218547	0.0471982	-0.223909	0.122395	-0.29148	0.15041	-0.179123	-0.201449	-0.180135	-0.278881	-0.0489282	-0.103349	-0.181247	-0.297937	-0.249217
		IC13	-0.0663726	0.089437	0.136433	0.061594	-0.0204242	0.0131277	0.273037	0.180897	0.363423	0.259841	0.326116	0.311873	0	0.366848	0.14072	0.266617	-0.122436	-0.190029	-0.027604	-0.121924	-0.0271262	0.0294388	-0.00616429	-0.10192	0.0540571	-0.258949	0.0706581	-0.217883	-0.0803678	-0.10537	-0.0123833	-0.24868	0.282682	-0.0111067	-0.182348	0.0820393	0.0291276	0.330857	0.14759	-0.00485786	-0.0545507	0.0224667	-0.281553	-0.180855	-0.155393	-0.159232	-0.0351068
		IC14	-0.227118	-0.198252	0.0371915	-0.0865536	-0.167379	0.380352	0.531071	0.473531	0.404183	0.281419	0.397517	0.358973	0.366848	0	0.229528	0.301362	0.18531	0.0949855	0.260502	0.258432	0.227314	-0.0265232	0.251407	0.225717	0.0589957	-0.354579	0.272913	-0.231217	0.0577656	0.207936	0.121001	-0.131792	0.348372	0.292516	-0.404446	0.21112	-0.286174	0.313592	-0.0839499	-0.0555175	-0.224195	-0.310575	-0.245657	-0.348536	-0.261968	-0.292234	-0.335721
		IC15	-0.324204	-0.386343	-0.320271	-0.294145	-0.320049	0.0296145	-0.0310073	0.0260152	0.151845	0.113567	0.142899	0.443681	0.14072	0.229528	0	0.367324	0.227692	0.219825	0.365991	0.359072	0.40079	0.146491	0.446455	0.26763	0.452231	-0.00320777	-0.13514	-0.334927	-0.151376	-0.033057	0.154153	0.0661699	0.528273	-0.13181	-0.157062	0.103423	-0.421846	0.382461	-0.273922	0.0259099	-0.12242	-0.317409	0.126765	-0.0975541	-0.329684	-0.255108	-0.342744
		IC16	-0.342428	-0.283007	-0.161079	-0.238494	-0.276608	0.343152	0.361795	0.388153	0.5165	0.157475	0.45958	0.308251	0.266617	0.301362	0.367324	0	0.117133	0.0410828	0.362998	0.136982	0.211107	0.0916849	0.252035	0.153254	0.326769	-0.149247	-0.0729527	-0.163803	0.0277559	0.0564353	0.087271	0.000176113	0.521797	0.155579	-0.130496	-0.0831316	-0.251319	0.498938	-0.295997	-0.0949769	-0.319903	-0.24252	-0.179426	-0.11078	-0.300679	-0.299831	-0.277349
		IC17	-0.349068	-0.220387	-0.247392	-0.262599	-0.239819	0.265718	0.115151	0.158185	0.151136	0.0989768	0.149812	0.228789	-0.122436	0.18531	0.227692	0.117133	0	0.247944	0.287147	0.750315	0.340656	0.304119	0.385933	0.760382	0.0297875	-0.105285	-0.095231	-0.181667	-0.224328	-0.0196633	-0.124085	-0.174815	-0.0193795	0.00577602	-0.140563	-0.0432084	-0.246143	-0.0845522	-0.246487	-0.259433	-0.265166	-0.179771	0.295077	0.353169	-0.109714	-0.143773	-0.22306
		IC18	-0.205393	-0.2419	-0.241406	-0.247812	-0.15372	0.0666024	-0.093124	0.0072506	0.0401409	0.011806	0.0545156	0.058502	-0.190029	0.0949855	0.219825	0.0410828	0.247944	0	0.275873	0.543456	0.567832	0.129641	0.534286	0.503455	0.287033	-0.115896	-0.19942	-0.136646	-0.158439	-0.0242665	-0.0632176	-0.10459	0.0180575	0.0165505	-0.128381	-0.0829716	-0.237744	-0.114811	-0.260578	-0.158492	-0.216448	-0.169658	-0.0015836	-0.0499381	-0.215803	-0.147277	-0.257642
		IC19	-0.46094	-0.414348	-0.285805	-0.352819	-0.400195	0.358946	0.129929	0.233001	0.239711	0.175084	0.285889	0.324946	-0.027604	0.260502	0.365991	0.362998	0.287147	0.275873	0	0.375327	0.591765	0.280185	0.533056	0.324432	0.478907	-0.125304	-0.218404	-0.137903	-0.107857	0.33198	-0.0330178	-0.0949359	0.218055	0.206456	-0.172899	-0.0729208	-0.291209	0.0757167	-0.42874	-0.265077	-0.391589	-0.301512	-0.0447748	-0.0207727	-0.328192	-0.366787	-0.305934
		IC20	-0.349378	-0.30808	-0.301286	-0.31071	-0.280344	0.20553	0.0663144	0.130393	0.162998	0.100471	0.173393	0.263479	-0.121924	0.258432	0.359072	0.136982	0.750315	0.543456	0.375327	0	0.574091	0.216466	0.589068	0.859927	0.164202	-0.223281	-0.134883	-0.245985	-0.220671	-0.0262523	-0.136043	-0.168309	0.0677647	0.0171983	-0.258311	0.00587713	-0.34743	-0.0480926	-0.298884	-0.203926	-0.235207	-0.260901	0.0999501	-0.0139859	-0.242738	-0.229954	-0.308086
		IC21	-0.355037	-0.295891	-0.256725	-0.298302	-0.325524	0.159682	0.0230654	0.131685	0.144958	0.112833	0.232191	0.211867	-0.0271262	0.227314	0.40079	0.211107	0.340656	0.567832	0.591765	0.574091	0	0.451658	0.693618	0.506823	0.463114	-0.227719	-0.215581	-0.228939	-0.228341	0.0458444	-0.130334	-0.239789	0.2027	0.0260467	-0.276314	-0.103816	-0.242518	-0.0641109	-0.331135	-0.215325	-0.283461	-0.180531	-0.0881904	-0.0729844	-0.300415	-0.293761	-0.244189
		IC22	-0.266734	0.0538265	-0.0387442	-0.121743	-0.144527	0.0797641	0.023299	0.0193657	0.0280927	-0.00592855	0.046012	0.00250212	0.0294388	-0.0265232	0.146491	0.0916849	0.304119	0.129641	0.280185	0.216466	0.451658	0	0.441075	0.293493	0.437753	-0.196757	-0.18152	-0.231783	-0.163114	-0.0406895	-0.118324	-0.315428	0.0195416	-0.037763	-0.172405	-0.280833	0.154568	-0.013405	-0.252019	-0.228506	-0.346088	0.243092	-0.0748717	0.305352	-0.171546	-0.14065	8.07864e-05
		IC23	-0.37709	-0.310056	-0.257991	-0.312447	-0.335187	0.166057	0.0570079	0.132598	0.20797	0.102715	0.173704	0.219067	-0.00616429	0.251407	0.446455	0.252035	0.385933	0.534286	0.533056	0.589068	0.693618	0.441075	0	0.53611	0.534878	-0.287395	-0.21338	-0.280667	-0.198776	-0.0512693	-0.116616	-0.201668	0.140825	0.0999085	-0.280384	-0.127259	-0.265873	0.0790218	-0.363976	-0.233036	-0.313108	-0.181277	-0.0763279	-0.0623157	-0.336654	-0.286507	-0.274719
		IC24	-0.352591	-0.257516	-0.251025	-0.283162	-0.239441	0.229895	0.092841	0.141959	0.14281	0.0659043	0.151187	0.192001	-0.10192	0.225717	0.26763	0.153254	0.760382	0.503455	0.324432	0.859927	0.506823	0.293493	0.53611	0	0.157676	-0.191982	-0.111652	-0.232373	-0.169672	-0.000203371	-0.0743927	-0.150451	0.0634137	0.0463536	-0.207135	-0.0517637	-0.31123	-0.017772	-0.306047	-0.21332	-0.305005	-0.224536	0.0383272	0.0477894	-0.262598	-0.237605	-0.322269
		IC25	-0.256952	-0.188404	-0.159449	-0.206908	-0.200214	0.0215572	-0.0249546	0.0192883	0.0862896	-0.0147321	0.0822192	0.0846135	0.0540571	0.0589957	0.452231	0.326769	0.0297875	0.287033	0.478907	0.164202	0.463114	0.437753	0.534878	0.157676	0	-0.204963	-0.255675	-0.363944	-0.0642799	-0.0503602	0.0881978	-0.126922	0.351663	-0.0233403	-0.190072	-0.235261	-0.0866152	0.355561	-0.31263	-0.0554862	-0.310696	-0.0438877	-0.195696	-0.0600273	-0.397224	-0.237974	-0.194117
		IC26	0.0167205	-0.165661	-0.191263	-0.0887918	-0.104785	-0.193051	-0.412941	-0.193664	-0.206029	-0.116334	-0.152162	-0.222851	-0.258949	-0.354579	-0.00320777	-0.149247	-0.105285	-0.115896	-0.125304	-0.223281	-0.227719	-0.196757	-0.287395	-0.191982	-0.204963	0	-0.128608	0.356018	-0.0384506	0.170202	0.320718	0.506926	0.00369337	-0.230519	0.53292	0.0637812	-0.136968	-0.244046	0.0779288	0.292831	0.21982	-0.171772	0.38196	0.236939	0.189376	0.135219	0.0110979
		IC27	0.163462	0.16608	0.310432	0.375447	0.134911	0.108518	0.36875	-0.0300212	-0.160433	-0.136422	-0.154038	-0.124451	0.0706581	0.272913	-0.13514	-0.0729527	-0.095231	-0.19942	-0.218404	-0.134883	-0.215581	-0.18152	-0.21338	-0.111652	-0.255675	-0.128608	0	0.0559564	0.297958	0.341199	0.17455	0.148815	0.174771	0.150777	-0.238864	0.405347	-0.0127502	0.17786	0.333825	0.342976	0.208876	-0.0444519	-0.118701	-0.308457	0.200765	0.0442118	0.0386284
		IC28	0.135354	-0.121818	-0.0778053	0.0695619	-0.091388	-0.121081	-0.292111	-0.0962014	-0.0936603	0.00821513	-0.0758772	-0.162263	-0.217883	-0.231217	-0.334927	-0.163803	-0.181667	-0.136646	-0.137903	-0.245985	-0.228939	-0.231783	-0.280667	-0.232373	-0.363944	0.356018	0.0559564	0	0.304921	0.206848	0.0702839	0.215611	-0.343972	0.288375	0.488844	0.0564109	-0.0275035	-0.354088	0.209775	-0.0432113	0.219411	-0.212752	0.0582538	0.0372011	0.541551	-0.0292608	0.21178
		IC29	0.0270398	-0.0873336	0.0571818	0.0767798	-0.0873253	-0.0018352	0.0342058	0.0165037	-0.0612973	-0.044033	-0.0901757	-0.192216	-0.0803678	0.0577656	-0.151376	0.0277559	-0.224328	-0.158439	-0.107857	-0.220671	-0.228341	-0.163114	-0.198776	-0.169672	-0.0642799	-0.0384506	0.297958	0.304921	0	0.221029	0.527615	0.331999	-0.00767217	0.502583	0.164143	-0.141509	-0.0987619	0.37436	0.0138356	0.162367	0.0367046	-0.188975	-0.273728	-0.2439	-0.0610588	-0.15786	-0.0201496
		IC30	-0.16483	-0.156701	-0.0153755	-0.033751	-0.15768	0.243424	0.128801	0.0579812	-0.0772211	-0.030439	0.0198642	-0.0419335	-0.10537	0.207936	-0.033057	0.0564353	-0.0196633	-0.0242665	0.33198	-0.0262523	0.0458444	-0.0406895	-0.0512693	-0.000203371	-0.0503602	0.170202	0.341199	0.206848	0.221029	0	0.311778	0.236988	0.265152	0.245792	-0.165096	0.178276	-0.157547	-0.0374375	-0.138156	0.24548	-0.156463	-0.249949	-0.0863248	-0.196409	-0.0938184	-0.166958	-0.168016
		IC31	-0.043584	-0.187364	-0.0831698	-0.0543346	-0.136319	-0.0526599	-0.124407	-0.0333298	-0.0771638	-0.0553368	-0.0542275	-0.173287	-0.0123833	0.121001	0.154153	0.087271	-0.124085	-0.0632176	-0.0330178	-0.136043	-0.130334	-0.118324	-0.116616	-0.0743927	0.0881978	0.320718	0.17455	0.0702839	0.527615	0.311778	0	0.369247	0.324494	0.112389	0.196284	-0.0558859	-0.231435	0.383185	0.0331239	0.406215	0.056305	-0.269282	-0.0670503	-0.130335	-0.197114	-0.161954	-0.183839
		IC32	-0.0643732	-0.177859	-0.121208	-0.0951913	-0.0861476	-0.0961016	-0.174142	-0.170411	-0.179025	-0.17201	-0.215867	-0.18719	-0.24868	-0.131792	0.0661699	0.000176113	-0.174815	-0.10459	-0.0949359	-0.168309	-0.239789	-0.315428	-0.201668	-0.150451	-0.126922	0.506926	0.148815	0.215611	0.331999	0.236988	0.369247	0	0.134036	0.0986012	0.3415	0.15381	-0.330677	0.160968	-0.0360884	0.305822	0.154205	-0.23802	0.182441	-0.207269	-0.0746063	0.113189	-0.242521
		IC33	-0.215252	-0.164027	-0.0502195	-0.0996508	-0.151575	0.140537	0.276679	0.137599	0.11495	0.057489	0.272888	0.218547	0.282682	0.348372	0.528273	0.521797	-0.0193795	0.0180575	0.218055	0.0677647	0.2027	0.0195416	0.140825	0.0634137	0.351663	0.00369337	0.174771	-0.343972	-0.00767217	0.265152	0.324494	0.134036	0	-0.14721	-0.313238	0.135729	-0.246727	0.487347	-0.163679	0.407875	-0.164895	-0.188278	-0.182354	-0.29267	-0.346757	-0.205093	-0.28386
		IC34	-0.152022	-0.203402	-0.0423425	-0.0681453	-0.205377	0.256827	0.148221	0.225749	0.204714	0.130949	0.11859	0.0471982	-0.0111067	0.292516	-0.13181	0.155579	0.00577602	0.0165505	0.206456	0.0171983	0.0260467	-0.037763	0.0999085	0.0463536	-0.0233403	-0.230519	0.150777	0.288375	0.502583	0.245792	0.112389	0.0986012	-0.14721	0	-0.0259226	-0.0916455	-0.173374	0.0863337	-0.129116	-0.311465	-0.187466	-0.238156	-0.213991	-0.191202	-0.114046	-0.28528	-0.173662
		IC35	0.0907058	-0.135241	-0.173207	-0.0706139	-0.0797027	-0.239492	-0.448385	-0.171829	-0.108955	-0.0646562	-0.128612	-0.223909	-0.182348	-0.404446	-0.157062	-0.130496	-0.140563	-0.128381	-0.172899	-0.258311	-0.276314	-0.172405	-0.280384	-0.207135	-0.190072	0.53292	-0.238864	0.488844	0.164143	-0.165096	0.196284	0.3415	-0.313238	-0.0259226	0	0.00054847	-0.0784205	-0.140023	0.252263	-0.0582604	0.231716	-0.126408	0.186219	0.272694	0.265322	0.0635054	0.0657892
		IC36	0.0953868	-0.0862697	0.0210385	0.104163	0.0278023	-0.0465524	0.111272	-0.103387	-0.123767	-0.0666101	-0.0921285	0.122395	0.0820393	0.21112	0.103423	-0.0831316	-0.0432084	-0.0829716	-0.0729208	0.00587713	-0.103816	-0.280833	-0.127259	-0.0517637	-0.235261	0.0637812	0.405347	0.0564109	-0.141509	0.178276	-0.0558859	0.15381	0.135729	-0.0916455	0.00054847	0	-0.256263	0.0548026	0.390675	0.279342	0.453442	-0.20688	0.070822	-0.276696	0.179585	0.0386014	-0.139566
		IC37	0.319259	0.587022	0.421918	0.409543	0.327381	-0.170499	-0.0413776	-0.128443	-0.181571	-0.148076	-0.157085	-0.29148	0.0291276	-0.286174	-0.421846	-0.251319	-0.246143	-0.237744	-0.291209	-0.34743	-0.242518	0.154568	-0.265873	-0.31123	-0.0866152	-0.136968	-0.0127502	-0.0275035	-0.0987619	-0.157547	-0.231435	-0.330677	-0.246727	-0.173374	-0.0784205	-0.256263	0	-0.19328	0.100874	-0.0257128	-0.0231222	0.585919	-0.13979	0.1803	0.223364	0.146859	0.475833
		IC38	-0.15535	-0.103355	0.020999	-0.0425652	-0.0991156	0.100825	0.326272	0.133316	0.205413	0.031848	0.0630784	0.15041	0.330857	0.313592	0.382461	0.498938	-0.0845522	-0.114811	0.0757167	-0.0480926	-0.0641109	-0.013405	0.0790218	-0.017772	0.355561	-0.244046	0.17786	-0.354088	0.37436	-0.0374375	0.383185	0.160968	0.487347	0.0863337	-0.140023	0.0548026	-0.19328	0	-0.0570409	0.188912	-0.107497	-0.124673	-0.263764	-0.276189	-0.344263	-0.182218	-0.237123
		IC39	0.329181	0.20977	0.170126	0.282767	0.195317	-0.280518	-0.0926893	-0.189906	-0.199555	-0.129584	-0.19706	-0.179123	0.14759	-0.0839499	-0.273922	-0.295997	-0.246487	-0.260578	-0.42874	-0.298884	-0.331135	-0.252019	-0.363976	-0.306047	-0.31263	0.0779288	0.333825	0.209775	0.0138356	-0.138156	0.0331239	-0.0360884	-0.163679	-0.129116	0.252263	0.390675	0.100874	-0.0570409	0	0.181318	0.487019	0.0974117	0.00510786	-0.0619148	0.399581	0.163309	0.21813
		IC40	0.15064	0.0570744	0.105262	0.168402	0.0687687	-0.165895	-0.0394362	-0.190001	-0.258468	-0.180656	-0.201317	-0.201449	-0.00485786	-0.0555175	0.0259099	-0.0949769	-0.259433	-0.158492	-0.265077	-0.203926	-0.215325	-0.228506	-0.233036	-0.21332	-0.0554862	0.292831	0.342976	-0.0432113	0.162367	0.24548	0.406215	0.305822	0.407875	-0.311465	-0.0582604	0.279342	-0.0257128	0.188912	0.181318	0	0.339805	-0.0364969	-0.0744697	-0.25683	0.0109357	0.116395	0.0501897
		IC41	0.360711	0.0419466	0.0372334	0.230476	0.0826585	-0.361041	-0.285886	-0.274994	-0.271128	-0.15959	-0.253226	-0.180135	-0.0545507	-0.224195	-0.12242	-0.319903	-0.265166	-0.216448	-0.391589	-0.235207	-0.283461	-0.346088	-0.313108	-0.305005	-0.310696	0.21982	0.208876	0.219411	0.0367046	-0.156463	0.056305	0.154205	-0.164895	-0.187466	0.231716	0.453442	-0.0231222	-0.107497	0.487019	0.339805	0	-0.020705	0.129622	-0.121307	0.413279	0.168385	0.262122
		IC42	0.272202	0.604751	0.356692	0.21919	0.511376	-0.218821	-0.0456551	-0.206495	-0.216186	-0.211666	-0.224428	-0.278881	0.0224667	-0.310575	-0.317409	-0.24252	-0.179771	-0.169658	-0.301512	-0.260901	-0.180531	0.243092	-0.181277	-0.224536	-0.0438877	-0.171772	-0.0444519	-0.212752	-0.188975	-0.249949	-0.269282	-0.23802	-0.188278	-0.238156	-0.126408	-0.20688	0.585919	-0.124673	0.0974117	-0.0364969	-0.020705	0	-0.0668485	0.200103	0.0522412	0.29394	0.263141
		IC43	-0.0515087	-0.104811	-0.198557	-0.108898	-0.0339801	-0.102499	-0.246162	-0.192117	-0.170716	-0.136019	-0.188203	-0.0489282	-0.281553	-0.245657	0.126765	-0.179426	0.295077	-0.0015836	-0.0447748	0.0999501	-0.0881904	-0.0748717	-0.0763279	0.0383272	-0.195696	0.38196	-0.118701	0.0582538	-0.273728	-0.0863248	-0.0670503	0.182441	-0.182354	-0.213991	0.186219	0.070822	-0.13979	-0.263764	0.00510786	-0.0744697	0.129622	-0.0668485	0	0.481851	0.207499	0.459575	-0.0209483
		IC44	-0.0598474	0.0342048	-0.126152	-0.104546	0.000508369	-0.0571349	-0.221868	-0.0782764	-0.0727792	-0.0490575	-0.0764237	-0.103349	-0.180855	-0.348536	-0.0975541	-0.11078	0.353169	-0.0499381	-0.0207727	-0.0139859	-0.0729844	0.305352	-0.0623157	0.0477894	-0.0600273	0.236939	-0.308457	0.0372011	-0.2439	-0.196409	-0.130335	-0.207269	-0.29267	-0.191202	0.272694	-0.276696	0.1803	-0.276189	-0.0619148	-0.25683	-0.121307	0.200103	0.481851	0	0.203093	0.23846	0.181986
		IC45	0.34049	0.138005	0.0833748	0.322714	0.104477	-0.158859	-0.194303	-0.195061	-0.192047	-0.0901911	-0.177594	-0.181247	-0.155393	-0.261968	-0.329684	-0.300679	-0.109714	-0.215803	-0.328192	-0.242738	-0.300415	-0.171546	-0.336654	-0.262598	-0.397224	0.189376	0.200765	0.541551	-0.0610588	-0.0938184	-0.197114	-0.0746063	-0.346757	-0.114046	0.265322	0.179585	0.223364	-0.344263	0.399581	0.0109357	0.413279	0.0522412	0.207499	0.203093	0	0.233137	0.6201
		IC46	0.209606	0.266891	0.122942	0.131166	0.356373	-0.189263	-0.135143	-0.288699	-0.294868	-0.273902	-0.322144	-0.297937	-0.159232	-0.292234	-0.255108	-0.299831	-0.143773	-0.147277	-0.366787	-0.229954	-0.293761	-0.14065	-0.286507	-0.237605	-0.237974	0.135219	0.0442118	-0.0292608	-0.15786	-0.166958	-0.161954	0.113189	-0.205093	-0.28528	0.0635054	0.0386014	0.146859	-0.182218	0.163309	0.116395	0.168385	0.29394	0.459575	0.23846	0.233137	0	0.14944
		IC47	0.393532	0.288008	0.196522	0.453686	0.113256	-0.242076	-0.186644	-0.194972	-0.217663	-0.126735	-0.182622	-0.249217	-0.0351068	-0.335721	-0.342744	-0.277349	-0.22306	-0.257642	-0.305934	-0.308086	-0.244189	8.07864e-05	-0.274719	-0.322269	-0.194117	0.0110979	0.0386284	0.21178	-0.0201496	-0.168016	-0.183839	-0.242521	-0.28386	-0.173662	0.0657892	-0.139566	0.475833	-0.237123	0.21813	0.0501897	0.262122	0.263141	-0.0209483	0.181986	0.6201	0.14944	0
		IC48	-0.186303	-0.272535	-0.307938	-0.235252	-0.194885	0.029228	-0.187572	-0.0800991	-0.00845967	0.0901422	-0.0397988	0.28454	-0.173427	-0.122912	0.317302	-0.0571787	0.231312	-0.0182652	0.207764	0.0903643	-0.0533234	-0.0212082	-0.023376	0.0507766	-0.0956966	0.330768	-0.18743	0.0715534	-0.219218	0.0498525	-0.0366862	0.177347	-0.101014	-0.0777483	0.248609	0.178814	-0.251288	-0.106993	-0.0827781	-0.161583	0.0128944	-0.244062	0.594439	0.351974	0.071094	0.116998	-0.138727
		IC49	-0.00262792	-0.129301	-0.188482	-0.0959046	-0.122454	-0.114145	-0.38634	-0.070767	-0.0369093	0.00754402	-0.0502161	-0.156401	-0.287407	-0.41535	-0.266469	-0.131842	-0.00140913	-0.0522391	-0.0153797	-0.17228	-0.148705	-0.0540623	-0.17092	-0.153437	-0.181201	0.417866	-0.405668	0.568922	0.0423052	-0.120742	-0.0559388	0.0800191	-0.477229	0.114396	0.568668	-0.35164	0.0810312	-0.431172	-0.0447463	-0.330004	0.0166424	-0.0607592	0.401119	0.537129	0.368248	0.110883	0.254733
		IC50	0.233317	0.246577	0.145149	0.158338	0.331884	-0.331004	-0.20329	-0.343946	-0.339837	-0.369647	-0.384277	-0.314337	-0.121675	-0.231925	-0.098841	-0.251497	-0.23085	-0.00827718	-0.264024	-0.167328	-0.216239	-0.142921	-0.102557	-0.133562	-0.0182563	0.0551825	0.020167	-0.198024	-0.173738	-0.132879	-0.0975843	0.105157	-0.0654828	-0.236924	-0.0120009	0.166611	0.105602	-0.0537924	0.0823769	0.167165	0.126046	0.213313	0.033606	-0.095295	-0.0633128	0.238017	-0.0216105
		IC51	0.215456	0.00259344	-0.0457692	0.00837577	0.180324	-0.35332	-0.450627	-0.331657	-0.322104	-0.292065	-0.327513	-0.351756	-0.32666	-0.328452	-0.147848	-0.281478	-0.243505	0.127193	-0.17141	-0.139831	-0.140313	-0.244681	-0.135133	-0.0983168	-0.0406995	0.254146	-0.210896	0.140797	0.0168969	-0.0335076	0.0743306	0.248495	-0.217152	-0.0779738	0.25982	-0.0418986	0.00411171	-0.228613	-0.0250435	0.0658247	0.0706899	0.0018466	0.0983885	-0.0596298	-0.0742751	0.116611	-0.105445
		IC52	0.277649	0.504382	0.285399	0.297325	0.386307	-0.344948	-0.22307	-0.328128	-0.337638	-0.304759	-0.324052	-0.400533	-0.0341851	-0.374002	-0.361611	-0.344179	-0.240515	-0.13999	-0.360684	-0.305359	-0.233147	0.0551511	-0.263772	-0.249512	-0.107474	-0.0290509	-0.0370251	-0.0553153	-0.124363	-0.192903	-0.171667	-0.145272	-0.25148	-0.218786	0.0198328	-0.13353	0.441914	-0.210012	0.168839	0.0108219	0.0656309	0.438977	0.0175098	0.148309	0.119993	0.276492	0.279238
		IC53	0.240576	0.1288	0.0610936	0.103909	0.251837	-0.34341	-0.343502	-0.291178	-0.298253	-0.27379	-0.258119	-0.298981	-0.183734	-0.275729	-0.150191	-0.243338	-0.26104	0.043571	-0.209007	-0.165503	-0.0982462	-0.193827	-0.22778	-0.124736	-0.013959	0.0326201	-0.144481	-0.0195328	0.0189704	-0.170662	-0.00474673	0.118836	-0.171553	-0.09766	0.195262	-0.0450437	0.0886068	-0.126243	0.0743149	0.00564046	0.0880993	0.110352	-0.0182902	-0.0894008	-0.072693	0.113598	-0.032811
[truncated: 6 more columns]

## Sheet: Fig. 4d
Fig. 4d
		Mean FNC	celltype			Mean FNC	neurotransmitter	mitochondrion	combination
	connections within 44 ICNs for celltype	0.617475	0.469565		connections within 53 ICNs	0.319891	0.714035	0.542857	0.889711
		0.505238	-0.126957			0.342207	0.884211	-0.885714	0.866358
		0.537431	0.281739			0.528424	0.796491	-0.714286	0.846358
		0.383036	-0.61913			0.611174	0.892982	-0.714286	0.86948
		0.319306	-0.318261			0.429514	0.761404	-0.6	0.839884
		0.493913	0.663478			0.718299	0.985965	0.942857	0.998728
		0.297906	-0.618261			0.513366	0.750877	0.0857143	0.926127
		0.193573	-0.0626087			0.634635	0.910526	0.314286	0.910289
		0.403733	0.582609			0.514034	0.807018	-0.2	0.848439
		0.554182	0.832174			0.381016	0.752632	-0.257143	0.842775
		0.365379	-0.46			-0.367615	-0.675439	-0.428571	-0.337295
		0.284862	-0.249565			-0.208359	-0.614035	0.371429	-0.246713
		0.494195	0.66			-0.0409114	-0.596491	0.0857143	-0.174811
		0.633415	0.894783			-0.176065	-0.57193	-0.0857143	-0.170901
		0.548425	0.783478			-0.225247	-0.621053	0.485714	-0.311337
		0.336573	-0.598261			-0.217812	0.414035	-0.371429	0.163081
		0.284247	-0.422609			0.0457897	0.0122807	0.0857143	0.136145
		0.338552	0.590435			0.2595	0.426316	0.0857143	0.252035
		0.561266	0.918261			0.0186116	0.480702	-0.142857	0.258769
		0.65181	0.751304			0.004668	0.0561404	0.771429	0.0651131
		0.540166	0.894783			0.617475	0.159649	0.828571	0.52398
		0.0131277	-0.608696			-0.297417	-0.796491	-1	-0.486529
		0.273037	-0.29913			-0.194921	-0.535088	-0.542857	-0.351524
		0.180897	0.584348			-0.041219	-0.636842	0.885714	-0.321329
		0.363423	0.936522			-0.184026	-0.614035	0.714286	-0.321004
		0.259841	0.84			-0.230913	-0.673684	-0.0857143	-0.485443
		0.326116	0.875652			0.505238	0.617544	0.428571	0.277449
		0.311873	0.89913			0.537431	-0.196491	0.371429	0.296122
		0.380352	-0.486087			-0.321371	-0.126316	-0.0857143	-0.270607
		0.531071	0.0782609			-0.232541	0.0526316	0.371429	-0.192298
		0.473531	0.802609			-0.145685	-0.133333	-0.257143	-0.330779
		0.404183	0.810435			-0.255882	-0.164912	-0.428571	-0.339142
		0.281419	0.808696			-0.268783	-0.0263158	0.828571	-0.264742
		0.397517	0.686087			0.383036	-0.259649	0.657143	-0.393163
		0.358973	0.717391			0.319306	-0.238596	0.828571	-0.37
		0.366848	0.786957			0.493913	0.389474	0.0857143	0.502041
		0.0296145	-0.250435			-0.239244	0.140351	0.371429	-0.0982941
		-0.0310073	-0.752174			-0.19878	0.417544	0.714286	-0.0169435
		0.0260152	-0.417391			-0.134531	0.157895	-0.714286	-0.211468
		0.151845	-0.0234783			-0.195582	0.0964912	-0.828571	-0.222221
		0.113567	-0.213913			-0.24375	0.324561	0.6	-0.107635
		0.142899	-0.0147826			0.297906	-0.349123	0.6	-0.455
		0.443681	0.167826			0.193573	-0.0578947	0.6	-0.204388
		0.14072	-0.0826087			0.403733	0.0754386	-0.371429	0.365408
		0.229528	-0.329565			0.554182	0.803509	0.771429	0.789184
		0.343152	-0.696522			-0.306146	-0.0421053	-0.2	-0.270445
		0.361795	-0.507826			-0.249478	0.187719	0.371429	-0.186053
		0.388153	0.494783			-0.162006	-0.0526316	-0.257143	-0.309111
		0.5165	0.917391			-0.246243	-0.0842105	-0.485714	-0.316931
		0.157475	0.712174			-0.289993	0.077193	0.485714	-0.270988
		0.45958	0.854783			0.365379	-0.352632	0.714286	-0.268571
		0.308251	0.927826			0.284862	-0.314035	0.714286	-0.304388
		0.266617	0.931304			0.494195	0.340351	0.2	0.549184
		0.301362	0.666957			0.633415	0.950877	0.885714	0.922245
		0.367324	0.136522			0.548425	0.814035	0.771429	0.767449
		0.265718	-0.228696			-0.328949	-0.589474	0.257143	-0.467033
		0.115151	-0.457391			-0.298	-0.584211	0.485714	-0.408491
		0.158185	0.0121739			-0.229572	-0.703509	-0.6	-0.537414
		0.151136	0.112174			-0.282383	-0.726316	-0.771429	-0.545342
		0.0989768	-0.0704348			-0.299147	-0.603509	0.714286	-0.489733
		0.149812	0.0486957			0.336573	0.270175	0.542857	-0.230204
		0.228789	0.136522			0.284247	-0.215789	0.714286	-0.348265
		-0.122436	-0.0930435			0.338552	0.57193	-0.257143	0.549898
		0.18531	-0.0452174			0.561266	0.638596	0.885714	0.894184
		0.227692	0.526087			0.65181	0.449123	0.942857	0.727449
		0.117133	0.163478			0.540166	0.547368	0.828571	0.907857
		0.0666024	-0.184348			-0.0663726	-0.470175	-0.0857143	-0.395675
		-0.093124	-0.442609			0.089437	-0.405263	0.371429	-0.3342
		0.0072506	0.217391			0.136433	-0.621053	-0.257143	-0.473441
		0.0401409	0.357391			0.061594	-0.636842	-0.428571	-0.479632
		0.011806	0.146957			-0.0204242	-0.466667	0.828571	-0.402408
		0.0545156	0.30087			0.0131277	0.25614	0.657143	-0.266735
		0.058502	0.311304			0.273037	-0.175439	0.828571	-0.322143
		-0.190029	0.153913			0.180897	0.521053	0.0857143	0.483469
		0.0949855	0.0869565			0.363423	0.594737	1	0.911735
		0.219825	0.437391			0.259841	0.536842	0.771429	0.762755
		0.0410828	0.327826			0.326116	0.564912	0.885714	0.857449
		0.247944	0.822609			0.311873	0.924561	0.885714	0.913367
		0.358946	0.286957			-0.227118	-0.650877	-0.0285714	-0.413813
		0.129929	-0.525217			-0.198252	-0.424561	0.314286	-0.335286
		0.233001	-0.387826			0.0371915	-0.740351	-0.371429	-0.460733
		0.239711	-0.247826			-0.0865536	-0.761404	-0.6	-0.465729
		0.175084	-0.441739			-0.167379	-0.512281	0.657143	-0.408056
		0.285889	-0.128696			0.380352	0.370175	0.6	-0.151837
		0.324946	-0.0930435			0.531071	-0.336842	0.771429	-0.085
		-0.027604	-0.292174			0.473531	0.64386	0.0285714	0.703469
		0.260502	-0.455652			0.404183	0.542105	0.942857	0.796633
		0.365991	0.697391			0.281419	0.42807	0.828571	0.742755
		0.362998	-0.143478			0.397517	0.477193	0.942857	0.756633
		0.287147	0.406957			0.358973	0.847368	0.942857	0.812755
		0.275873	0.350435			0.366848	0.908772	0.942857	0.850612
		0.20553	-0.32			-0.324204	-0.654386	-0.6	-0.527041
		0.0663144	-0.656522			-0.386343	-0.77193	-0.771429	-0.53258
		0.130393	0.08			-0.320271	-0.74386	0.714286	-0.56473
		0.162998	0.335652			-0.294145	-0.770175	0.6	-0.568422
		0.100471	0.123478			-0.320049	-0.677193	0.314286	-0.510423
		0.173393	0.3			0.0296145	0.512281	-0.0285714	-0.0702041
		0.263479	0.373913			-0.0310073	-0.201754	0.371429	-0.605612
		-0.121924	0.16087			0.0260152	0.447368	0.6	-0.0444898
		0.258432	0.0104348			0.151845	0.164912	0.142857	0.228571
		0.359072	0.618261			0.113567	-0.0877193	-0.428571	0.0293878
		0.136982	0.386087			0.142899	0.117544	-0.0857143	0.235306
		0.750315	0.784348			0.443681	0.726316	-0.142857	0.448469
		0.543456	0.894783			0.14072	0.573684	0.142857	0.278469
		0.375327	0.371304			0.229528	0.494737	0.0285714	0.0943878
		0.159682	-0.17913			-0.342428	-0.629825	-0.828571	-0.485225
		0.0230654	-0.572174			-0.283007	-0.594737	-0.371429	-0.417343
		0.131685	0.0678261			-0.161079	-0.763158	0.657143	-0.523674
		0.144958	0.205217			-0.238494	-0.77193	0.428571	-0.528019
		0.112833	-0.046087			-0.276608	-0.661404	0.314286	-0.470889
		0.232191	0.207826			0.343152	0.349123	0.714286	-0.278367
		0.211867	0.221739			0.361795	-0.357895	0.771429	-0.437551
		-0.0271262	0.0104348			0.388153	0.692982	0.828571	0.484592
		0.227314	-0.113913			0.5165	0.605263	0.371429	0.902959
		0.40079	0.566957			0.157475	0.305263	0.0285714	0.638163
		0.211107	0.248696			0.45958	0.554386	0.371429	0.832041
		0.340656	0.846957			0.308251	0.915789	0.142857	0.908878
		0.567832	0.853913			0.266617	0.878947	0.371429	0.928673
		0.591765	0.427826			0.301362	0.847368	0.314286	0.773776
		0.574091	0.92			0.367324	0.72807	0.6	0.433163
		0.0797641	0.435652			-0.349068	-0.366667	1	-0.401105
		0.023299	-0.242609			-0.220387	-0.584211	0.542857	-0.449981
		0.0193657	-0.390435			-0.247392	-0.491228	-0.885714	-0.361244
		0.0280927	-0.497391			-0.262599	-0.470175	-0.714286	-0.358203
		-0.00592855	-0.574783			-0.239819	-0.44386	0.0857143	-0.415225
		0.046012	-0.33913			0.265718	0.289474	-0.428571	-0.0352041
		0.00250212	-0.375652			0.115151	-0.270175	-0.371429	-0.250714
		0.0294388	-0.572174			0.158185	0.135088	-1	0.263061
		-0.0265232	-0.643478			0.151136	-0.34386	-0.0857143	0.260816
		0.146491	0.49913			0.0989768	-0.496491	0.371429	0.062449
		0.0916849	-0.472174			0.149812	-0.285965	-0.2	0.299592
		0.304119	0.364348			0.228789	0.170175	0.257143	0.387143
		0.129641	0.274783			-0.122436	0.0421053	-0.0857143	0.202551
		0.280185	0.750435			0.18531	-0.0175439	-0.0285714	0.191633
		0.216466	0.323478			0.227692	0.561404	-0.6	0.507347
		0.451658	0.442609			0.117133	0.235088	-0.828571	0.405
		0.166057	-0.11913			-0.205393	-0.519298	0.2	-0.461168
		0.0570079	-0.609565			-0.2419	-0.650877	-0.142857	-0.462797
		0.132598	-0.00347826			-0.241406	-0.575439	-0.0285714	-0.372214
		0.20797	0.171304			-0.247812	-0.575439	0.0857143	-0.372757
		0.102715	-0.106087			-0.15372	-0.561404	-0.942857	-0.469314
		0.173704	0.171304			0.0666024	0.391228	-0.542857	0.0293878
		0.219067	0.206957			-0.093124	-0.347368	-0.828571	-0.249388
		-0.00616429	-0.00956522			0.0072506	0.350877	-0.2	0.404592
		0.251407	-0.151304			0.0401409	-0.226316	-0.885714	0.386429
		0.446455	0.675652			0.011806	-0.44386	-0.485714	0.122653
		0.252035	0.218261			0.0545156	-0.163158	-0.6	0.426939
		0.385933	0.856522			0.058502	0.294737	-0.657143	0.485102
		0.534286	0.90087			-0.190029	0.161404	-0.885714	0.311531
		0.533056	0.606957			0.0949855	0.119298	-0.714286	0.262449
		0.589068	0.897391			0.219825	0.680702	-0.485714	0.48
		0.693618	0.918261			0.0410828	0.408772	-0.485714	0.507449
		0.441075	0.563478			0.247944	0.94386	0.2	0.916531
		0.229895	-0.13913			-0.46094	-0.64386	-0.257143	-0.452967
		0.092841	-0.53913			-0.414348	-0.824561	-0.485714	-0.46839
		0.141959	0.110435			-0.285805	-0.747368	0.6	-0.361082
		0.14281	0.218261			-0.352819	-0.735088	0.771429	-0.357823
		0.0659043	0.00347826			-0.400195	-0.742105	-0.714286	-0.407568
		0.151187	0.249565			0.358946	0.640351	-0.542857	0.35051
		0.192001	0.26087			0.129929	-0.205263	-0.714286	-0.292755
		-0.10192	0.033913			0.233001	0.37193	0.257143	-0.0256122
		0.225717	-0.0634783			0.239711	-0.289474	-0.885714	-0.15449
		0.26763	0.583478			0.175084	-0.549123	-0.942857	-0.419592
		0.153254	0.243478			0.285889	-0.324561	-0.828571	-0.0464286
		0.760382	0.793043			0.324946	0.364912	-1	0.0856122
		0.503455	0.909565			-0.027604	0.242105	-0.885714	-0.0887755
		0.324432	0.45913			0.260502	0.266667	-0.942857	-0.185
		0.859927	0.951304			0.365991	0.807018	0.142857	0.664898
		0.506823	0.925217			0.362998	0.475439	-0.142857	0.0810204
		0.293493	0.486957			0.287147	0.775439	-0.257143	0.471327
		0.53611	0.936522			0.275873	0.831579	0.657143	0.483673
		0.0215572	0.586957			-0.349378	-0.408772	0.257143	-0.449926
		-0.0249546	-0.158261			-0.30808	-0.652632	-0.428571	-0.47469
		0.0192883	-0.542609			-0.301286	-0.538596	0.142857	-0.411912
		0.0862896	-0.617391			-0.31071	-0.545614	0.314286	-0.412781
		-0.0147321	-0.685217			-0.280344	-0.521053	-0.657143	-0.473712
		0.0822192	-0.455652			0.20553	0.292982	-0.771429	-0.0468367
		0.0846135	-0.515652			0.0663144	-0.268421	-0.771429	-0.337959
		0.0540571	-0.616522			0.130393	0.236842	-0.257143	0.30602
		0.0589957	-0.715652			0.162998	-0.14386	-0.942857	0.381735
		0.452231	0.373043			0.100471	-0.331579	-0.714286	0.15602
		0.326769	-0.568696			0.173393	-0.0929825	-0.942857	0.414796
		0.0297875	0.0782609			0.263479	0.396491	-0.771429	0.517857
		0.287033	0.0521739			-0.121924	0.263158	-0.942857	0.333673
		0.478907	0.746087			0.258432	0.138596	-0.885714	0.246939
		0.164202	0.1			0.359072	0.735088	-0.0285714	0.583776
		0.463114	0.163478			0.136982	0.461404	-0.428571	0.537347
		0.437753	0.885217			0.750315	0.92807	0.257143	0.930816
		0.534878	0.333913			0.543456	0.963158	0.771429	0.963673
		0.157676	0.252174			0.375327	0.787719	0.771429	0.487551
		-0.193051	0.42			-0.355037	-0.514035	0.0857143	-0.434503
		-0.412941	0.157391			-0.295891	-0.649123	-0.371429	-0.442867
		-0.193664	-0.666087			-0.256725	-0.577193	0.257143	-0.343269
		-0.206029	-0.593913			-0.298302	-0.570175	0.428571	-0.343052
		-0.116334	-0.570435			-0.325524	-0.566667	-0.828571	-0.431897
		-0.152162	-0.507826			0.159682	0.410526	-0.657143	0.0358163
		-0.222851	-0.544348			0.0230654	-0.352632	-0.828571	-0.306429
		-0.258949	-0.43913			0.131685	0.363158	-0.0857143	0.335918
		-0.354579	-0.650435			0.144958	-0.240351	-1	0.272857
		-0.00320777	-0.0391304			0.112833	-0.47193	-0.771429	-0.0122449
		-0.149247	-0.484348			0.232191	-0.182456	-0.885714	0.295102
		-0.105285	-0.545217			0.211867	0.280702	-0.885714	0.371633
		-0.115896	-0.587826			-0.0271262	0.150877	-1	0.187959
		-0.125304	0.13913			0.227314	0.115789	-0.942857	0.15
		-0.223281	-0.583478			0.40079	0.657895	-0.142857	0.526939
		-0.227719	-0.532174			0.211107	0.408772	-0.371429	0.423878
		-0.196757	0.110435			0.340656	0.938596	0.0857143	0.916429
		-0.287395	-0.428696			0.567832	0.994737	0.885714	0.950918
		-0.191982	-0.547826			0.591765	0.826316	0.885714	0.533469
		-0.204963	0.401739			0.574091	0.952632	0.942857	0.951633
		0.108518	0.308696			-0.266734	0.0385965	0.0857143	-0.0121646
		0.36875	0.861739			0.0538265	-0.00350877	-0.371429	-0.0827626
		-0.0300212	0.0704348			-0.0387442	-0.0438596	0.257143	-0.0195502
		-0.160433	-0.362609			-0.121743	0.00526316	0.428571	-0.0118387
		-0.136422	-0.102609			-0.144527	0.0631579	-0.828571	0.0331267
		-0.154038	-0.371304			0.0797641	-0.0368421	-0.657143	0.153776
		-0.124451	-0.446957			0.023299	-0.270175	-0.828571	-0.285102
		0.0706581	-0.265217			0.0193657	-0.275439	-0.0857143	-0.242959
		0.272913	0.0478261			0.0280927	-0.459649	-1	-0.366531
		-0.13514	-0.677391			-0.00592855	-0.629825	-0.771429	-0.490102
		-0.0729527	-0.458261			0.046012	-0.477193	-0.885714	-0.262143
		-0.095231	-0.587826			0.00250212	-0.524561	-0.885714	-0.28602
		-0.19942	-0.664348			0.0294388	-0.622807	-1	-0.473061
		-0.218404	-0.609565			-0.0265232	-0.454386	-0.942857	-0.483265
		-0.134883	-0.8			0.146491	-0.173684	-0.142857	0.311735
		-0.215581	-0.732174			0.0916849	-0.375439	-0.371429	-0.350102
		-0.18152	-0.431304			0.304119	0.352632	0.0857143	0.340714
		-0.21338	-0.808696			0.129641	0.189474	0.885714	0.290918
		-0.111652	-0.751304			0.280185	0.261404	0.885714	0.607551
		-0.255675	-0.301739			0.216466	0.0736842	0.942857	0.268163
		-0.128608	0.338261			0.451658	0.214035	1	0.39102
		-0.121081	0.388696			-0.37709	-0.536842	0.0857143	-0.521285
		-0.292111	0.374783			-0.310056	-0.705263	-0.371429	-0.53964
		-0.0962014	-0.589565			-0.257991	-0.619298	0.257143	-0.450904
		-0.0936603	-0.723478			-0.312447	-0.622807	0.428571	-0.451556
		0.00821513	-0.492174			-0.335187	-0.594737	-0.828571	-0.522805
		-0.0758772	-0.662609			0.166057	0.391228	-0.657143	0.0433673
		-0.162263	-0.664348			0.0570079	-0.329825	-0.828571	-0.374286
		-0.217883	-0.603478			0.132598	0.314035	-0.0857143	0.288163
		-0.231217	-0.643478			0.20797	-0.242105	-1	0.290102
		-0.334927	-0.126957			0.102715	-0.459649	-0.771429	-0.00918367
		-0.163803	-0.687826			0.173704	-0.203509	-0.885714	0.338061
		-0.181667	-0.443478			0.219067	0.345614	-0.885714	0.44398
		-0.136646	-0.554783			-0.00616429	0.2	-1	0.245204
		-0.137903	-0.086087			0.251407	0.168421	-0.942857	0.164694
		-0.245985	-0.545217			0.446455	0.733333	-0.142857	0.667143
		-0.228939	-0.47913			0.252035	0.422807	-0.371429	0.458673
		-0.231783	0.177391			0.385933	0.935088	0.0857143	0.904592
		-0.280667	-0.446087			0.534286	0.980702	0.885714	0.950102
		-0.232373	-0.526957			0.533056	0.873684	0.885714	0.656939
		-0.363944	0.295652			0.589068	0.957895	0.942857	0.948061
		0.356018	0.764348			0.693618	0.973684	1	0.955102
		0.0559564	0.523478			0.441075	0.184211	1	0.44
		-0.0018352	0.198261			-0.352591	-0.403509	0.942857	-0.436241
		0.0342058	0.17913			-0.257516	-0.605263	0.428571	-0.461222
		0.0165037	0.00434783			-0.251025	-0.484211	-0.828571	-0.383238
		-0.0612973	-0.0773913			-0.283162	-0.489474	-0.657143	-0.383456
		-0.044033	-0.187826			-0.239441	-0.447368	-0.2	-0.455031
		-0.0901757	-0.173043			0.229895	0.282456	-0.6	0.0216327
		-0.192216	-0.102609			0.092841	-0.280702	-0.6	-0.301837
		-0.0803678	0.06			0.141959	0.178947	-0.942857	0.351224
		0.0577656	0.0791304			0.14281	-0.301754	-0.257143	0.340918
		-0.151376	-0.414783			0.0659043	-0.459649	0.2	0.0911224
		0.0277559	-0.0208696			0.151187	-0.247368	-0.257143	0.398163
		-0.224328	-0.473913			0.192001	0.222807	0.0857143	0.458878
		-0.158439	-0.41913			-0.10192	0.077193	-0.257143	0.263061
		-0.107857	-0.117391			0.225717	0.0157895	-0.142857	0.202449
		-0.220671	-0.51913			0.26763	0.610526	-0.657143	0.531531
		-0.228341	-0.522609			0.153254	0.275439	-0.942857	0.445918
		-0.163114	-0.370435			0.760382	0.97193	0.942857	0.911122
		-0.198776	-0.486957			0.503455	0.968421	0.428571	0.971837
		-0.169672	-0.530435			0.324432	0.764912	-0.0857143	0.487653
		-0.0642799	-0.0843478			0.859927	0.963158	0.371429	0.962245
		-0.0384506	0.47913			0.506823	0.957895	0.257143	0.949796
		0.297958	0.353043			0.293493	0.221053	0.257143	0.392857
		0.304921	0.174783			0.53611	0.964912	0.257143	0.957653
		0.243424	0.482609			-0.256952	-0.245614	-0.2	-0.221569
		0.128801	0.770435			-0.188404	-0.633333	-0.542857	-0.340282
		0.0579812	-0.013913			-0.159449	-0.44386	0.485714	-0.239816
		-0.0772211	-0.429565			-0.206908	-0.405263	0.6	-0.234277
		-0.030439	-0.244348			-0.200214	-0.522807	-0.885714	-0.20506
		0.0198642	-0.456522			0.0215572	0.408772	-0.6	0.383163
		-0.0419335	-0.502609			-0.0249546	-0.0105263	-0.771429	-0.154592
		-0.10537	-0.368696			0.0192883	-0.0122807	0.2	-0.303061
		0.207936	-0.0434783			0.0862896	-0.391228	-0.942857	-0.450918
		-0.033057	-0.54087			-0.0147321	-0.645614	-0.885714	-0.57102
		0.0564353	-0.564348			0.0822192	-0.447368	-0.771429	-0.372653
		-0.0196633	-0.573043			0.0846135	0.0877193	-0.942857	-0.281633
		-0.0242665	-0.653043			0.0540571	-0.0666667	-0.942857	-0.373673
		0.33198	-0.306087			0.0589957	-0.0947368	-0.885714	-0.435918
		-0.0262523	-0.824348			0.452231	0.587719	0.0285714	0.371224
		0.0458444	-0.732174			0.326769	0.175439	-0.2	-0.295306
		-0.0406895	-0.225217			0.0297875	0.680702	-0.2	0.17398
		-0.0512693	-0.742609			0.287033	0.631579	0.828571	0.151633
		-0.000203371	-0.736522			0.478907	0.842105	0.942857	0.743776
		-0.0503602	-0.0626087			0.164202	0.62807	0.828571	0.174388
		0.170202	0.429565			0.463114	0.638596	0.942857	0.228367
		0.341199	0.893913			0.437753	0.494737	0.942857	0.740714
		0.206848	0.492174			0.534878	0.684211	0.942857	0.341837
		0.221029	0.447826			0.157676	0.617544	0.0285714	0.219286
		-0.0526599	-0.313043			0.0167205	-0.814035	-0.885714	-0.592806
		-0.124407	0.02			-0.165661	-0.757895	-0.714286	-0.54708
		-0.0333298	0.362609			-0.191263	-0.750877	1	-0.4477
		-0.0771638	0.446087			-0.0887918	-0.712281	0.942857	-0.443681
		-0.0553368	0.36			-0.104785	-0.833333	-0.2	-0.580967
		-0.0542275	0.304348			-0.193051	0.768421	0.0857143	0.450816
		-0.173287	0.393043			-0.412941	-0.108772	0.0857143	0.0279592
		-0.0123833	0.59913			-0.193664	0.745614	0.885714	0.0253061
		0.121001	0.596522			-0.206029	-0.0894737	-0.257143	-0.196531
		0.154153	-0.36			-0.116334	-0.331579	-0.714286	-0.37102
		0.087271	0.506087			-0.152162	-0.14386	-0.257143	-0.146327
		-0.124085	-0.264348			-0.222851	0.445614	-0.6	-0.0209184
		-0.0632176	-0.158261			-0.258949	0.380702	-0.257143	-0.0114286
		-0.0330178	-0.375652			-0.354579	0.524561	-0.371429	-0.163571
		-0.136043	-0.231304			-0.00320777	0.564912	0.714286	0.331531
		-0.130334	-0.303478			-0.149247	0.529825	0.657143	0.00867347
		-0.118324	-0.7			-0.105285	0.378947	-0.885714	-0.0526531
		-0.116616	-0.341739			-0.115896	0.496491	-0.0285714	-0.0166327
		-0.0743927	-0.329565			-0.125304	0.649123	0.6	0.43898
		0.0881978	-0.546957			-0.223281	0.387719	0.142857	-0.0395918
		0.320718	-0.0634783			-0.227719	0.496491	0.257143	-0.0458163
		0.17455	0.226087			-0.196757	-0.0877193	0.257143	0.0605102
		0.0702839	-0.227826			-0.287395	0.5	0.257143	0.112551
		0.527615	0.644348			-0.191982	0.377193	-0.828571	-0.0260204
		0.311778	0.12			-0.204963	0.314035	0.485714	0.328878
		-0.0961016	0.184348			0.163462	-0.194737	0.2	0.0373626
		-0.174142	-0.129565			0.16608	-0.382456	0.542857	0.000217225
		-0.170411	-0.798261			0.310432	-0.196491	-0.485714	0.116758
		-0.179025	-0.66			0.375447	-0.112281	-0.6	0.128814
		-0.17201	-0.584348			0.134911	-0.494737	0.885714	-0.0511564
		-0.215867	-0.606957			0.108518	0.566667	0.6	0.416327
		-0.18719	-0.541739			0.36875	0.624561	0.771429	0.846531
		-0.24868	-0.518261			-0.0300212	0.331579	-0.2	0.196735
		-0.131792	-0.59913			-0.160433	-0.233333	0.942857	-0.39102
		0.0661699	0.165217			-0.136422	-0.212281	0.885714	-0.199184
		0.000176113	-0.449565			-0.154038	-0.319298	0.771429	-0.377653
		-0.174815	-0.195652			-0.124451	0.0912281	0.942857	-0.352347
		-0.10459	-0.527826			0.0706581	0.164912	0.942857	-0.242449
		-0.0949359	0.211304			0.272913	0.184211	0.885714	-0.05
		-0.168309	-0.342609			-0.13514	-0.0175439	-0.0285714	-0.565612
		-0.239789	-0.302609			-0.0729527	0.0614035	0.2	-0.372755
		-0.315428	0.14087			-0.095231	-0.114035	0.2	-0.389694
		-0.201668	-0.304348			-0.19942	-0.103509	-0.828571	-0.423469
		-0.150451	-0.394783			-0.218404	0.103509	-0.942857	-0.341429
		-0.126922	0.361739			-0.134883	-0.129825	-0.828571	-0.492245
		0.506926	0.673913			-0.215581	-0.0912281	-0.942857	-0.48
		0.148815	0.157391			-0.18152	-0.268421	-0.942857	-0.423673
		0.215611	0.563478			-0.21338	-0.108772	-0.942857	-0.525306
		0.331999	0.234783			-0.111652	-0.142105	-0.0285714	-0.48602
		0.236988	0.205217			-0.255675	0.045614	-1	-0.226122
		0.369247	-0.0695652			-0.128608	0.540351	-0.485714	0.22
		0.140537	-0.0147826			0.135354	-0.577193	0.371429	-0.400997
		0.276679	-0.105217			-0.121818	-0.678947	0.714286	-0.440966
		0.137599	-0.06			-0.0778053	-0.649123	-0.714286	-0.393068
		0.11495	-0.08			0.0695619	-0.607018	-0.828571	-0.385031
		0.057489	-0.225217			-0.091388	-0.731579	0.6	-0.494077
		0.272888	-0.0521739			-0.121081	0.496491	0.6	0.41398
		0.218547	0.0365217			-0.292111	0.135088	0.6	0.274898
		0.282682	0.04			-0.0962014	0.419298	-0.371429	-0.0543878
		0.348372	0.0191304			-0.0936603	-0.0280702	0.771429	-0.37551
		0.528273	0.157391			0.00821513	-0.122807	1	-0.25102
		0.521797	0.0678261			-0.0758772	-0.147368	0.771429	-0.325714
		-0.0193795	-0.11913			-0.162263	0.517544	0.942857	-0.102857
		0.0180575	-0.403478			-0.217883	0.512281	0.771429	-0.158265
		0.218055	0.0921739			-0.231217	0.608772	0.828571	-0.168776
		0.0677647	-0.321739			-0.334927	0.375439	-0.428571	0.148469
		0.2027	-0.171304			-0.163803	0.422807	0.0285714	-0.218673
		0.0195416	-0.0773913			-0.181667	0.0877193	0.371429	-0.140306
		0.140825	-0.221739			-0.136646	0.107018	-0.485714	-0.197755
		0.0634137	-0.355652			-0.137903	0.398246	-0.942857	0.133367
		0.351663	-0.10087			-0.245985	0.0982456	-0.714286	-0.173265
		0.00369337	0.157391			-0.228939	0.0912281	-0.771429	-0.214388
		0.174771	0.166087			-0.231783	-0.247368	-0.771429	-0.0505102
		-0.343972	0.0913043			-0.280667	0.185965	-0.771429	-0.097449
		-0.00767217	0.189565			-0.232373	0.0736842	0.2	-0.17602
		0.265152	0.236522			-0.363944	0.180702	-0.885714	0.153469
		0.324494	0.254783			0.356018	0.745614	-0.714286	0.717347
		0.134036	0.386087			0.0559564	0.694737	0.885714	0.466531
		0.256827	0.246957			0.0270398	-0.759649	-0.485714	-0.522371
		0.148221	-0.188696			-0.0873336	-0.821053	-0.714286	-0.515528
		0.225749	-0.498261			0.0571818	-0.778947	0.542857	-0.4395
		0.204714	-0.393913			0.0767798	-0.761404	0.371429	-0.436567
		0.130949	-0.450435			-0.0873253	-0.82807	0.428571	-0.548764
		0.11859	-0.388696			-0.0018352	0.715789	0.0857143	0.367143
		0.0471982	-0.236522			0.0342058	0	0.542857	0.164388
		-0.0111067	-0.197391			0.0165037	0.614035	0.485714	0.298265
		0.292516	-0.373043			-0.0612973	-0.0614035	0.257143	0.0967347
		-0.13181	0.0869565			-0.044033	-0.240351	-0.2	-0.128367
		0.155579	-0.187826			-0.0901757	-0.180702	0.0285714	0.0595918
		0.00577602	-0.332174			-0.192216	0.591228	0.0857143	0.226939
		0.0165505	-0.466087			-0.0803678	0.533333	0.257143	0.306122
		0.206456	0.314783			0.0577656	0.65614	0.2	0.298163
		0.0171983	-0.392174			-0.151376	0.610526	0.942857	0.0617347
		0.0260467	-0.402609			0.0277559	0.577193	0.657143	0.261224
		-0.037763	0.0730435			-0.224328	0.296491	-0.485714	-0.0565306
		0.0999085	-0.285217			-0.158439	0.392982	-0.542857	0.0347959
		0.0463536	-0.435652			-0.107857	0.626316	-0.0857143	0.209796
		-0.0233403	0.350435			-0.220671	0.361404	-0.0857143	0.00561224
		-0.230519	0.688696			-0.228341	0.389474	-0.257143	-0.0407143
		0.150777	0.0173913			-0.163114	-0.238596	-0.257143	-0.300204
		0.288375	0.430435			-0.198776	0.463158	-0.257143	0.0495918
		0.502583	0.675652			-0.169672	0.331579	-0.6	-0.0119388
		0.245792	0.183478			-0.0642799	0.312281	-0.142857	0.0483673
		0.112389	0.235652			-0.0384506	0.898246	0.542857	0.612245
		0.0986012	0.685217			0.297958	0.570175	0.142857	0.317449
		-0.14721	0.374783			0.304921	0.880702	-0.2	0.463367
		-0.239492	-0.237391			-0.16483	-0.814035	-0.771429	-0.569183
		-0.448385	-0.0321739			-0.156701	-0.692982	-0.885714	-0.522588
		-0.171829	-0.271304			-0.0153755	-0.757895	0.942857	-0.42853
		-0.108955	0.0486957			-0.033751	-0.724561	0.885714	-0.424402
		-0.0646562	0.170435			-0.15768	-0.759649	-0.314286	-0.535513
		-0.128612	0.00521739			0.243424	0.738596	-0.2	0.538265
		-0.223909	0.00956522			0.128801	-0.168421	-0.0857143	0.433163
		-0.182348	0.217391			0.0579812	0.664912	0.771429	0.392245
		-0.404446	0.000869565			-0.0772211	-0.135088	-0.371429	-0.169388
		-0.157062	-0.0913043			-0.030439	-0.336842	-0.828571	-0.191939
		-0.130496	0.0556522			0.0198642	-0.196491	-0.371429	-0.162041
		-0.140563	-0.628696			-0.0419335	0.378947	-0.657143	-0.0328571
		-0.128381	-0.535652			-0.10537	0.359649	-0.371429	0.0203061
		-0.172899	-0.270435			0.207936	0.561404	-0.428571	0.190816
		-0.258311	-0.453043			-0.033057	0.463158	0.771429	-0.0546939
		-0.276314	-0.533043			0.0564353	0.450877	0.485714	-0.0453061
		-0.172405	-0.30087			-0.0196633	0.268421	-0.771429	-0.140714
		-0.280384	-0.5			-0.0242665	0.364912	0.0857143	-0.128367
		-0.207135	-0.573913			0.33198	0.591228	0.657143	0.155612
		-0.190072	-0.106087			-0.0262523	0.238596	0.314286	-0.20449
		0.53292	0.510435			0.0458444	0.364912	0.371429	-0.174082
		-0.238864	0.204348			-0.0406895	-0.0263158	0.371429	-0.207551
		0.488844	0.47913			-0.0512693	0.382456	0.371429	-0.120408
		0.164143	0.336522			-0.000203371	0.250877	-0.657143	-0.185204
		-0.165096	0.181739			-0.0503602	0.257895	0.6	0.0729592
		0.196284	0.265217			0.170202	0.954386	0.942857	0.649592
		0.3415	0.289565			0.341199	0.535088	-0.6	0.658878
		-0.313238	0.205217			0.206848	0.805263	-0.828571	0.59051
		-0.0259226	0.44			0.221029	0.880702	0.6	0.633265
		-0.0465524	0.515652			-0.043584	-0.612281	-0.6	-0.402571
		0.111272	0.175652			-0.187364	-0.633333	-0.771429	-0.389755
		-0.103387	-0.550435			-0.0831698	-0.722807	0.714286	-0.370748
		-0.123767	-0.656522			-0.0543346	-0.698246	0.6	-0.36901
		-0.0666101	-0.586087			-0.136319	-0.659649	0.314286	-0.406807
		-0.0921285	-0.569565			-0.0526599	0.535088	-0.0285714	0.0157143
		0.122395	-0.601739			-0.124407	-0.145614	0.371429	0.0639796
		0.0820393	-0.577391			-0.0333298	0.568421	0.6	0.443571
		0.21112	-0.633043			-0.0771638	0.110526	0.142857	0.444898
		0.103423	0.130435			-0.0553368	-0.0684211	-0.428571	0.269694
		-0.0831316	-0.66087			-0.0542275	0.0473684	-0.0857143	0.357143
		-0.0432084	-0.47913			-0.173287	0.62807	-0.142857	0.480918
		-0.0829716	-0.477391			-0.0123833	0.7	0.142857	0.61449
		-0.0729208	0.301739			0.121001	0.784211	0.0285714	0.680102
		0.00587713	-0.442609			0.154153	0.507018	1	0.0263265
		-0.103816	-0.373043			0.087271	0.689474	0.6	0.572143
		-0.280833	0.374783			-0.124085	0.135088	-0.6	-0.0133673
		-0.127259	-0.27913			-0.0632176	0.24386	-0.485714	0.0603061
		-0.0517637	-0.364348			-0.0330178	0.449123	0.142857	-0.0962245
		-0.235261	0.524348			-0.136043	0.250877	-0.0285714	0.0484694
		0.0637812	0.76087			-0.130334	0.25614	-0.142857	-0.0314286
		0.405347	0.283478			-0.118324	-0.345614	-0.142857	-0.575
		0.0564109	0.715652			-0.116616	0.303509	-0.142857	0.0094898
		-0.141509	0.246957			-0.0743927	0.163158	-0.657143	-0.0347959
		0.178276	0.455652			0.0881978	0.133333	0.0285714	-0.335
		-0.0558859	-0.357391			0.320718	0.738596	0.714286	0.217143
		0.15381	0.446087			0.17455	0.438596	-0.0285714	0.247551
		0.135729	0.162609			0.0702839	0.761404	-0.428571	0.150204
		-0.0916455	0.455652			0.527615	0.863158	0.942857	0.724082
		0.00054847	0.392174			0.311778	0.75614	0.771429	0.445612
		-0.170499	0.508696			-0.0643732	-0.752632	0.0285714	-0.608772
		-0.0413776	0.616522			-0.177859	-0.84386	0.0285714	-0.616918
		-0.128443	-0.363478			-0.121208	-0.807018	-0.0285714	-0.565979
		-0.181571	-0.633913			-0.0951913	-0.789474	-0.0857143	-0.564349
		-0.148076	-0.32087			-0.0861476	-0.852632	0.942857	-0.632558
		-0.157085	-0.518261			-0.0961016	0.714035	0.314286	0.349694
		-0.29148	-0.661739			-0.174142	-0.00526316	0.714286	-0.112245
		0.0291276	-0.522609			-0.170411	0.545614	-0.0285714	-0.0571429
		-0.286174	-0.350435			-0.179025	-0.0421053	0.657143	-0.198776
		-0.421846	-0.488696			-0.17201	-0.221053	0.371429	-0.271429
		-0.251319	-0.670435			-0.215867	-0.163158	0.257143	-0.169388
		-0.246143	-0.569565			-0.18719	0.615789	0.542857	0.0626531
		-0.237744	-0.661739			-0.24868	0.526316	0.657143	-0.0239796
		-0.291209	-0.256522			-0.131792	0.624561	0.485714	-0.0468367
		-0.34743	-0.675652			0.0661699	0.705263	0.542857	0.540918
		-0.242518	-0.667826			0.000176113	0.587719	0.371429	0.032551
		0.154568	-0.0226087			-0.174815	0.357895	0.0285714	0.14
		-0.265873	-0.653913			-0.10459	0.42807	-0.885714	0.0171429
		-0.31123	-0.587826			-0.0949359	0.714035	-0.542857	0.459286
		-0.0866152	0.24			-0.168309	0.405263	-0.428571	0.123265
		-0.136968	0.558261			-0.239789	0.412281	-0.657143	0.095102
		-0.0127502	0.64			-0.315428	-0.150877	-0.657143	0.0881633
		-0.0275035	0.572174			-0.201668	0.5	-0.657143	0.205612
		-0.0987619	0.138261			-0.150451	0.357895	-0.257143	0.0644898
		-0.157547	0.609565			-0.126922	0.45614	-0.714286	0.358265
		-0.231435	-0.191304			0.506926	0.878947	-0.0285714	0.727041
		-0.330677	0.505217			0.148815	0.510526	0.714286	0.0340816
		-0.246727	-0.125217			0.215611	0.87193	0.371429	0.695102
		-0.173374	0.205217			0.331999	0.954386	0.657143	0.497755
		-0.0784205	0.136522			0.236988	0.864912	-0.0857143	0.480306
		-0.256263	0.389565			0.369247	0.764912	0.542857	0.211837
		0.100825	0.0373913			-0.215252	-0.866667	-0.6	-0.644342
		0.326272	-0.208696			-0.164027	-0.698246	-0.942857	-0.563535
		0.133316	-0.345217			-0.0502195	-0.805263	0.828571	-0.511292
		0.205413	-0.214783			-0.0996508	-0.794737	0.771429	-0.510423
		0.031848	-0.381739			-0.151575	-0.717544	-0.142857	-0.613496
		0.0630784	-0.333913			0.140537	0.75614	-0.314286	0.279286
		0.15041	-0.149565			0.276679	-0.280702	-0.0285714	-0.0738776
		0.330857	-0.0495652			0.137599	0.801754	0.6	0.35551
		0.313592	-0.129565			0.11495	0.0438596	-0.314286	0.157347
		0.382461	0.0565217			0.057489	-0.173684	-0.771429	-0.0912245
		0.498938	-0.0391304			0.272888	0.0561404	-0.428571	0.180816
		-0.0845522	-0.292174			0.218547	0.568421	-0.542857	0.320612
		-0.114811	-0.465217			0.282682	0.538596	-0.314286	0.315204
		0.0757167	0.16087			0.348372	0.608772	-0.371429	0.286531
		-0.0480926	-0.392174			0.528273	0.731579	0.885714	0.480306
		-0.0641109	-0.406087			0.521797	0.668421	0.428571	0.351122
		-0.013405	-0.0617391			-0.0193795	0.501754	-0.6	0.214796
		0.0790218	-0.28			0.0180575	0.659649	-0.0285714	0.164184
		-0.017772	-0.418261			0.218055	0.701754	0.542857	0.375
		0.355561	0.215652			0.0677647	0.573684	0.371429	0.200816
		-0.244046	0.505217			0.2027	0.659649	0.314286	0.236633
		0.17786	0.0278261			0.0195416	-0.178947	0.314286	-0.0872449
		-0.354088	0.137391			0.140825	0.647368	0.314286	0.29102
		0.37436	0.657391			0.0634137	0.52807	-0.542857	0.152653
		-0.0374375	0.186087			0.351663	0.282456	0.485714	0.0653061
		0.383185	0.374783			0.00369337	0.861404	0.828571	0.593061
		0.160968	0.553913			0.174771	0.261404	-0.485714	0.092551
		0.487347	0.411304			-0.343972	0.501754	-0.771429	0.36449
		0.0863337	0.81913			-0.00767217	0.749123	0.771429	0.466531
		-0.140023	0.36087			0.265152	0.805263	0.942857	0.564286
		0.0548026	0.241739			0.324494	0.685965	0.885714	0.453878
		-0.19328	0.16087			0.134036	0.731579	0.142857	0.678061
		-0.280518	-0.0643478			-0.152022	-0.736842	-0.6	-0.661394
		-0.0926893	0.42			-0.203402	-0.833333	-0.771429	-0.66954
		-0.189906	-0.0226087			-0.0423425	-0.770175	0.714286	-0.586669
		-0.199555	0.0504348			-0.0681453	-0.757895	0.6	-0.586018
		-0.129584	0.275652			-0.205377	-0.824561	0.314286	-0.683443
		-0.19706	0.0904348			0.256827	0.650877	-0.0285714	0.357449
		-0.179123	-0.0417391			0.148221	-0.00701754	0.371429	-0.0833673
		0.14759	0.201739			0.225749	0.585965	0.6	0.136531
		-0.0839499	0.125217			0.204714	0.00877193	0.142857	-0.0273469
		-0.273922	-0.505217			0.130949	-0.198246	-0.428571	-0.196224
		-0.295997	-0.0426087			0.11859	-0.115789	-0.0857143	0.00183673
		-0.246487	-0.815652			0.0471982	0.62807	-0.142857	0.237143
		-0.260578	-0.626957			-0.0111067	0.557895	0.142857	0.183061
		-0.42874	-0.552174			0.292516	0.661404	0.0285714	0.142143
		-0.298884	-0.66087			-0.13181	0.640351	1	0.469184
		-0.331135	-0.731304			0.155579	0.605263	0.6	0.193367
		-0.252019	-0.413043			0.00577602	0.285965	-0.6	0.0726531
		-0.363976	-0.73913			0.0165505	0.378947	-0.485714	0.057449
		-0.306047	-0.68			0.206456	0.631579	0.142857	0.48398
		-0.31263	-0.250435			0.0171983	0.363158	-0.0285714	0.0996939
		0.0779288	0.446957			0.0260467	0.364912	-0.142857	0.055
		0.333825	0.557391			-0.037763	-0.250877	-0.142857	-0.00765306
		0.209775	0.453913			0.0999085	0.454386	-0.142857	0.221633
		0.0138356	0.332174			0.0463536	0.321053	-0.657143	0.0685714
		-0.138156	0.466087			-0.0233403	0.342105	0.0285714	0.311837
		0.0331239	0.241739			-0.230519	0.87193	0.714286	0.80602
		-0.0360884	0.0434783			0.150777	0.531579	-0.0285714	0.0531633
		-0.163679	0.0130435			0.288375	0.892982	-0.428571	0.676939
		-0.129116	0.1			0.502583	0.984211	0.942857	0.746531
		0.252263	0.746087			0.245792	0.85614	0.771429	0.556122
		0.390675	0.342609			0.112389	0.854386	1	0.44949
		0.100874	0.413043			0.0986012	0.959649	0.542857	0.870612
		-0.0570409	0.046087			-0.14721	0.710526	0.885714	0.65551
		-0.165895	0.418261			0.0907058	-0.605263	-0.0857143	-0.519384
		-0.0394362	0.232174			-0.135241	-0.649123	0.371429	-0.533503
		-0.190001	-0.135652			-0.173207	-0.694737	-0.257143	-0.539477
		-0.258468	-0.332174			-0.0706139	-0.666667	-0.428571	-0.536762
		-0.180656	-0.25913			-0.0797027	-0.7	0.828571	-0.559245
		-0.201317	-0.311304			-0.239492	0.473684	0.657143	0.0334694
		-0.201449	-0.268696			-0.448385	-0.0175439	0.828571	-0.13051
		-0.00485786	-0.175652			-0.171829	0.494737	0.0857143	0.151837
		-0.0555175	-0.126957			-0.108955	0.14386	1	0.264796
		0.0259099	-0.195652			-0.0646562	0.00526316	0.771429	0.258673
		-0.0949769	-0.222609			-0.128612	0.0333333	0.885714	0.25
		-0.259433	-0.22			-0.223909	0.638596	0.885714	0.419694
		-0.158492	-0.21913			-0.182348	0.659649	1	0.49102
		-0.265077	0.125217			-0.404446	0.754386	0.942857	0.373469
		-0.203926	-0.365217			-0.157062	0.438596	0.142857	0.304082
		-0.215325	-0.375652			-0.130496	0.592982	0.371429	0.375408
		-0.228506	-0.195652			-0.140563	0.0280702	-0.0857143	-0.154898
		-0.233036	-0.325217			-0.128381	0.0894737	-0.885714	-0.105816
		-0.21332	-0.35913			-0.172899	0.361404	-0.885714	0.0221429
		-0.0554862	0.0373913			-0.258311	0.1	-0.942857	-0.064898
		0.292831	0.375652			-0.276314	0.0807018	-1	-0.173878
		0.342976	0.358261			-0.172405	-0.34386	-1	-0.323061
		-0.0432113	0.21913			-0.280384	0.157895	-1	-0.0304082
		0.162367	0.670435			-0.207135	0.0280702	-0.257143	-0.112959
		0.24548	0.481739			-0.190072	0.0842105	-0.942857	-0.0721429
		0.406215	0.368696			0.53292	0.759649	-0.257143	0.597143
		0.305822	0.321739			-0.238864	0.577193	0.942857	0.140918
		0.407875	0.236522			0.488844	0.945614	0.771429	0.614796
		-0.311465	0.601739			0.164143	0.889474	0.257143	0.571122
		-0.0582604	0.0365217			-0.165096	0.814035	-0.371429	0.479592
		0.279342	0.249565			0.196284	0.891228	0.142857	0.544184
		-0.0257128	0.213043			0.3415	0.857895	0.657143	0.542959
		0.188912	0.372174			-0.313238	0.573684	-0.314286	0.556837
		0.181318	0.0313043			-0.0259226	0.903509	0.142857	0.676735
		-0.361041	0.4			0.0953868	-0.596491	-0.828571	-0.356846
		-0.285886	0.224348			-0.0862697	-0.735088	-0.371429	-0.386605
		-0.274994	-0.545217			0.0210385	-0.691228	0.657143	-0.35337
		-0.271128	-0.644348			0.104163	-0.649123	0.428571	-0.347722
		-0.15959	-0.489565			0.0278023	-0.808772	0.314286	-0.39247
		-0.253226	-0.56			-0.0465524	0.545614	0.714286	0.481939
		-0.180135	-0.629565			0.111272	0.0684211	0.771429	0.158878
		-0.0545507	-0.473043			-0.103387	0.566667	0.828571	-0.0840816
		-0.224195	-0.546957			-0.123767	0.124561	0.371429	-0.395102
		-0.12242	-0.281739			-0.0666101	-0.0824561	0.0285714	-0.388776
		-0.319903	-0.538261			-0.0921285	0.0157895	0.371429	-0.333061
		-0.265166	-0.603478			0.122395	0.647368	0.142857	-0.174184
		-0.216448	-0.721739			0.0820393	0.642105	0.371429	-0.182449
		-0.391589	-0.12087			0.21112	0.689474	0.314286	-0.25449
		-0.235207	-0.542609			0.103423	0.514035	0.6	0.268367
		-0.283461	-0.501739			-0.0831316	0.654386	1	-0.224286
		-0.346088	0.0434783			-0.0432084	0.0894737	-0.828571	-0.318571
		-0.313108	-0.573043			-0.0829716	0.194737	-0.485714	-0.270306
		-0.305005	-0.555652			-0.0729208	0.429825	-0.142857	0.363469
		-0.310696	0.322609			0.00587713	0.217544	-0.428571	-0.261429
		0.21982	0.664348			-0.103816	0.196491	-0.371429	-0.241837
		0.208876	0.366957			-0.280833	-0.384211	-0.371429	0.067449
		0.219411	0.578261			-0.127259	0.242105	-0.371429	-0.108673
		0.0367046	0.286957			-0.0517637	0.110526	-0.942857	-0.239796
		-0.156463	0.345217			-0.235261	0.170175	-0.2	0.397449
		0.056305	-0.14087			0.0637812	0.794737	0.657143	0.723061
		0.154205	0.715652			0.405347	0.647368	0.2	0.313673
		-0.164895	0.11913			0.0564109	0.884211	0.0285714	0.734286
		-0.187466	0.506087			-0.141509	0.9	0.657143	0.441531
		0.231716	0.32087			0.178276	0.782456	0.485714	0.556327
		0.453442	0.53913			-0.0558859	0.898246	0.6	0.0447959
		-0.0231222	0.735652			0.15381	0.854386	0.371429	0.556531
		-0.107497	0.421739			0.135729	0.621053	0.428571	0.35
		0.487019	0.321739			-0.0916455	0.898246	0.6	0.595204
		0.339805	0.224348			0.00054847	0.945614	0.371429	0.511122
		-0.218821	0.594783			0.319259	0.742105	0.428571	0.562883
		-0.0456551	0.696522			0.587022	0.894737	0.771429	0.583194
		-0.206495	-0.0713043			0.421918	0.819298	-0.6	0.530842
		-0.216186	-0.670435			0.409543	0.794737	-0.485714	0.529213
		-0.211666	-0.509565			0.327381	0.8	-0.257143	0.574179
		-0.224428	-0.542609			-0.170499	-0.501754	0.0285714	0.148776
		-0.278881	-0.666957			-0.0413776	0.235088	-0.371429	0.451327
		0.0224667	-0.704348			-0.128443	-0.64386	-0.428571	-0.429592
		-0.310575	-0.347826			-0.181571	-0.147368	0.0285714	-0.639694
		-0.317409	-0.305217			-0.148076	0.24386	0.371429	-0.28551
		-0.24252	-0.76087			-0.157085	-0.0877193	0.257143	-0.591327
		-0.179771	-0.133043			-0.29148	-0.680702	0.142857	-0.739082
		-0.169658	-0.38			0.0291276	-0.566667	0.0285714	-0.633469
		-0.301512	-0.0782609			-0.286174	-0.577193	0.0857143	-0.529388
		-0.260901	-0.49913			-0.421846	-0.785965	-0.885714	-0.646939
		-0.180531	-0.283478			-0.251319	-0.736842	-0.6	-0.766735
		0.243092	0.246957			-0.246143	-0.575439	0.428571	-0.633061
		-0.181277	-0.293913			-0.237744	-0.677193	0.314286	-0.71602
		-0.224536	-0.32087			-0.291209	-0.731579	-0.142857	-0.403061
		-0.0438877	0.223478			-0.34743	-0.682456	-0.2	-0.71949
		-0.171772	0.324348			-0.242518	-0.673684	-0.0285714	-0.692041
		-0.0444519	0.642609			0.154568	0.136842	-0.0285714	-0.0315306
		-0.212752	0.56			-0.265873	-0.712281	-0.0285714	-0.74551
		-0.188975	-0.00695652			-0.31123	-0.617544	0.542857	-0.689898
		-0.249949	0.651304			-0.0866152	-0.44386	-0.0857143	0.0421429
		-0.269282	-0.351304			-0.136968	-0.747368	-0.6	-0.116939
		-0.23802	0.226087			-0.0127502	-0.210526	0.0857143	0.454286
		-0.188278	0.101739			-0.0275035	-0.587719	0.371429	0.052449
		-0.238156	-0.0173913			-0.0987619	-0.777193	-0.942857	-0.314592
		-0.126408	-0.155652			-0.157547	-0.677193	-0.657143	0.0113265
		-0.20688	0.432174			-0.231435	-0.757895	-0.885714	-0.454592
		0.585919	0.569565			-0.330677	-0.745614	-0.542857	-0.197143
		-0.124673	-0.0843478			-0.246727	-0.808772	-0.828571	-0.455714
		0.0974117	0.0547826			-0.173374	-0.8	-0.885714	-0.343469
		-0.0364969	0.107826			-0.0784205	-0.657895	0.0285714	-0.360918
		-0.020705	0.282609			-0.256263	-0.721053	-0.6	0.0437755
		-0.102499	-0.312174			-0.15535	-0.808772	-0.542857	-0.696096
		-0.246162	-0.505217			-0.103355	-0.887719	-0.828571	-0.689471
		-0.192117	-0.685217			0.020999	-0.866667	0.771429	-0.609206
		-0.170716	-0.317391			-0.0425652	-0.838596	0.714286	-0.608446
		-0.136019	-0.26			-0.0991156	-0.859649	0.142857	-0.679153
		-0.188203	-0.452174			0.100825	0.635088	-0.142857	0.269388
		-0.0489282	-0.248696			0.326272	-0.136842	0.2	-0.127143
		-0.281553	-0.286957			0.133316	0.554386	0.542857	0.222143
		-0.245657	-0.357391			0.205413	-0.0684211	-0.142857	0.0747959
		0.126765	0.493043			0.031848	-0.352632	-0.6	-0.188469
		-0.179426	-0.137391			0.0630784	-0.180702	-0.371429	0.00336735
		0.295077	0.332174			0.15041	0.552632	-0.371429	0.240306
		-0.0015836	0.0669565			0.330857	0.417544	-0.142857	0.275306
		-0.0447748	0.313043			0.313592	0.566667	-0.257143	0.243878
		0.0999501	0.226087			0.382461	0.691228	0.942857	0.425612
		-0.0881904	0.178261			0.498938	0.54386	0.542857	0.326633
		-0.0748717	0.129565			-0.0845522	0.470175	-0.542857	0.168673
		-0.0763279	0.189565			-0.114811	0.522807	-0.257143	0.165816
		0.0383272	0.132174			0.0757167	0.749123	0.371429	0.447143
		-0.195696	0.166087			-0.0480926	0.475439	0.257143	0.200204
		0.38196	0.146087			-0.0641109	0.510526	0.142857	0.180714
		-0.118701	-0.295652			-0.013405	0.022807	0.142857	-0.0382653
		0.0582538	0.0634783			0.0790218	0.6	0.142857	0.303061
		-0.273728	0.00695652			-0.017772	0.475439	-0.6	0.164082
		-0.0863248	-0.254783			0.355561	0.508772	0.257143	0.314592
		-0.0670503	-0.0765217			-0.244046	0.852632	0.771429	0.706735
		0.182441	0.563478			0.17786	0.403509	-0.257143	0.0283673
		-0.182354	-0.0147826			-0.354088	0.817544	-0.6	0.455816
		-0.213991	0.333913			0.37436	0.914035	0.885714	0.76398
		0.186219	-0.00782609			-0.0374375	0.847368	0.828571	0.561633
		0.070822	0.0921739			0.383185	0.722807	0.942857	0.554388
		-0.13979	-0.0243478			0.160968	0.938596	0.428571	0.755306
		-0.263764	0.356522			0.487347	0.736842	0.942857	0.670714
		0.00510786	-0.332174			0.0863337	0.915789	0.942857	0.885816
		-0.0744697	0.121739			-0.140023	0.782456	-0.142857	0.602551
		0.129622	0.203478			0.0548026	0.780702	0.542857	0.419082
		-0.0668485	-0.226087			-0.19328	-0.824561	-0.942857	-0.417449
		-0.0571349	-0.122609			0.329181	-0.135088	-0.942857	0.10253
		-0.221868	-0.229565			0.20977	-0.284211	-0.428571	0.0823281
		-0.0782764	-0.504348			0.170126	-0.303509	0.828571	0.0564784
		-0.0727792	-0.222609			0.282767	-0.242105	0.657143	0.0639726
		-0.0490575	-0.263478			0.195317	-0.4	0.2	0.0562612
		-0.0764237	-0.396522			-0.280518	0.368421	0.6	0.113265
		-0.103349	-0.20087			-0.0926893	0.305263	0.6	0.351735
		-0.180855	-0.309565			-0.189906	0.3	0.942857	-0.1
		-0.348536	-0.38087			-0.199555	0.0649123	0.257143	-0.165714
		-0.0975541	0.194783			-0.129584	0.101754	-0.2	0.0640816
		-0.11078	-0.173043			-0.19706	-0.00175439	0.257143	-0.127755
		0.353169	0.256522			-0.179123	0.394737	-0.0857143	-0.150612
		-0.0499381	-0.0234783			0.14759	0.573684	0.257143	0.0606122
		-0.0207727	0.086087			-0.0839499	0.547368	0.142857	-0.0155102
		-0.0139859	0.0669565			-0.273922	0.0596491	0.657143	-0.423571
		-0.0729844	0.053913			-0.295997	0.412281	0.942857	-0.133776
		0.305352	0.164348			-0.246487	-0.2	-0.942857	-0.666429
		-0.0623157	0.0826087			-0.260578	-0.159649	-0.428571	-0.602857
		0.0477894	-0.0226087			-0.42874	0.0105263	0.0857143	-0.374592
		-0.0600273	0.167826			-0.298884	-0.0912281	-0.371429	-0.605612
		0.236939	0.221739			-0.331135	-0.126316	-0.257143	-0.680408
		-0.308457	-0.186087			-0.252019	-0.473684	-0.257143	-0.44898
		0.0372011	0.191304			-0.363976	-0.136842	-0.257143	-0.652755
		-0.2439	-0.02			-0.306047	-0.207018	-1	-0.648367
		-0.196409	-0.0956522			-0.31263	-0.122807	-0.0285714	-0.153469
		-0.130335	-0.318261			0.0779288	0.387719	0.828571	0.233265
		-0.207269	0.376522			0.333825	0.707018	0.0285714	0.597857
		-0.29267	-0.193043			0.209775	0.610526	-0.2	0.354388
		-0.191202	0.263478			0.0138356	0.554386	0.6	0.260204
		0.272694	0.00347826			-0.138156	0.394737	0.657143	0.329082
		-0.276696	0			0.0331239	0.738596	0.657143	0.248061
		0.1803	0.0947826			-0.0360884	0.433333	0.257143	-0.0734694
		-0.276189	0.3			-0.163679	0.25614	0.542857	-0.057551
		-0.0619148	-0.206957			-0.129116	0.510526	0.657143	0.0305102
		-0.25683	-0.114783			0.252263	0.687719	0.257143	0.426122
		-0.121307	0.205217			0.390675	0.75614	0.942857	0.434286
		0.200103	-0.0182609			0.100874	-0.298246	-0.542857	0.405306
		0.481851	0.534783			-0.0570409	0.298246	0.6	-0.0467347
		-0.158859	0.202609			0.15064	-0.591228	-0.771429	-0.266589
		-0.194303	0.683478			0.0570744	-0.757895	-0.885714	-0.299607
		-0.195061	-0.148696			0.105262	-0.673684	0.942857	-0.20544
		-0.192047	-0.426957			0.168402	-0.615789	0.885714	-0.198815
		-0.0901911	-0.0130435			0.0687687	-0.819298	-0.314286	-0.274843
		-0.177594	-0.453913			-0.165895	0.647368	-0.2	0.456735
		-0.181247	-0.558261			-0.0394362	0.0385965	-0.0857143	0.282041
		-0.155393	-0.348696			-0.190001	0.550877	0.771429	0.0462245
		-0.261968	-0.0956522			-0.258468	-0.152632	-0.371429	-0.246327
		-0.329684	-0.636522			-0.180656	-0.382456	-0.828571	-0.30898
		-0.300679	-0.551304			-0.201317	-0.245614	-0.371429	-0.192245
		-0.109714	-0.568696			-0.201449	0.415789	-0.657143	-0.128367
		-0.215803	-0.614783			-0.00485786	0.401754	-0.371429	-0.0565306
		-0.328192	-0.610435			-0.0555175	0.524561	-0.428571	0.00602041
		-0.242738	-0.633043			0.0259099	0.419298	0.771429	-0.0381633
		-0.300415	-0.642609			-0.0949769	0.498246	0.485714	-0.0847959
		-0.171546	-0.296522			-0.259433	0.264912	-0.771429	-0.218878
		-0.336654	-0.73913			-0.158492	0.349123	0.0857143	-0.192857
		-0.262598	-0.634783			-0.265077	0.536842	0.657143	0.279082
		-0.397224	-0.146087			-0.203926	0.310526	0.314286	-0.230918
		0.189376	0.248696			-0.215325	0.370175	0.371429	-0.240714
		0.200765	0.723478			-0.228506	-0.142105	0.371429	-0.191531
		0.541551	0.493043			-0.233036	0.382456	0.371429	-0.159898
		-0.0610588	0.0582609			-0.21332	0.273684	-0.657143	-0.266429
		-0.0938184	0.59913			-0.0554862	0.312281	0.6	0.161531
		-0.197114	-0.0956522			0.292831	0.850877	0.942857	0.461429
		-0.0746063	0.24087			0.342976	0.673684	-0.6	0.39102
		-0.346757	-0.181739			-0.0432113	0.810526	-0.828571	0.320816
		-0.114046	-0.0478261			0.162367	0.903509	0.6	0.612755
		0.265322	0.246087			0.24548	0.831579	1	0.558367
		0.179585	0.235652			0.406215	0.852632	0.771429	0.425102
		0.223364	0.795652			0.305822	0.82807	-0.0857143	0.346224
		-0.344263	-0.0426087			0.407875	0.640351	0.942857	0.290612
		0.399581	0.511304			-0.311465	0.866667	0.771429	0.508163
		0.0109357	0.0921739			-0.0582604	0.833333	-0.371429	0.213878
		0.413279	0.617391			0.279342	0.917544	0.485714	0.452449
		0.0522412	0.431304			-0.0257128	-0.708772	-0.657143	0.0193878
		0.207499	-0.0165217			0.188912	0.808772	0.828571	0.417857
		0.203093	0.0713043			0.181318	0.698246	0.657143	0.307857
		-0.189263	-0.458261			0.360711	-0.538596	-0.942857	-0.0943298
		-0.135143	-0.0669565			0.0419466	-0.750877	-0.6	-0.110839
		-0.288699	-0.11913			0.0372334	-0.680702	0.942857	-0.104539
		-0.294868	0.206957			0.230476	-0.635088	0.828571	-0.0991087
		-0.273902	0.337391			0.0826585	-0.831579	-0.257143	-0.10291
		-0.322144	-0.02			-0.361041	0.570175	0.314286	0.349592
		-0.297937	0.0217391			-0.285886	0.1	0.2	0.199694
		-0.159232	0.178261			-0.274994	0.410526	0.942857	-0.321531
		-0.292234	0.229565			-0.271128	-0.0894737	-0.2	-0.559898
		-0.255108	-0.0643478			-0.15959	-0.27193	-0.542857	-0.436122
		-0.299831	0.124348			-0.253226	-0.221053	-0.0857143	-0.593878
		-0.143773	-0.0217391			-0.180135	0.494737	-0.485714	-0.470306
		-0.147277	-0.033913			-0.0545507	0.477193	-0.2	-0.349694
		-0.366787	-0.414783			-0.224195	0.547368	-0.257143	-0.395816
		-0.229954	0.00347826			-0.12242	0.470175	0.542857	-0.144082
		-0.293761	-0.08			-0.319903	0.52807	0.771429	-0.386122
		-0.14065	-0.46087			-0.265166	0.150877	-0.942857	-0.525306
		-0.286507	-0.169565			-0.216448	0.235088	0.0285714	-0.555
		-0.237605	-0.118261			-0.391589	0.536842	0.485714	0.0372449
		-0.237974	-0.476522			-0.235207	0.247368	0.0285714	-0.467143
		0.135219	-0.178261			-0.283461	0.245614	0.2	-0.440102
		0.0442118	0.0973913			-0.346088	-0.166667	0.2	-0.0926531
		-0.0292608	-0.168696			-0.313108	0.294737	0.2	-0.439898
		-0.15786	-0.137391			-0.305005	0.157895	-0.885714	-0.526939
		-0.166958	-0.0295652			-0.310696	0.368421	0.428571	0.313776
		-0.161954	0.0556522			0.21982	0.678947	0.942857	0.429592
		0.113189	-0.0452174			0.208876	0.635088	-0.428571	0.37
		-0.205093	-0.170435			0.219411	0.817544	-0.542857	0.501633
		-0.28528	-0.336522			0.0367046	0.819298	0.428571	0.287347
		0.0635054	0.118261			-0.156463	0.698246	0.828571	0.330918
		0.0386014	-0.113913			0.056305	0.759649	0.542857	-0.0210204
		0.146859	0.0191304			0.154205	0.812281	-0.142857	0.428061
		-0.182218	-0.105217			-0.164895	0.494737	0.657143	0.09
		0.163309	0.173043			-0.187466	0.798246	0.542857	0.362653
		0.116395	-0.221739			0.231716	0.810526	-0.2	0.216122
		0.168385	0.0504348			0.453442	0.9	0.771429	0.614898
		0.29394	-0.272174			-0.0231222	-0.598246	-0.485714	0.451531
		0.459575	0.406087			-0.107497	0.759649	0.6	0.321327
		0.23846	0.176522			0.487019	0.698246	0.885714	0.52898
		0.233137	0.365217			0.339805	0.891228	0.828571	0.43
		-0.242076	0.445217			0.272202	0.845614	0.257143	0.717113
		-0.186644	0.669565			0.604751	0.838596	-0.2	0.674319
		-0.194972	-0.30087			0.356692	0.721053	-0.0857143	0.568422
		-0.217663	-0.675652			0.21919	0.7	0.0285714	0.566359
		-0.126735	-0.283478			0.511376	0.854386	0.0285714	0.744483
		-0.182622	-0.613043			-0.218821	-0.626316	-0.714286	-0.0684694
		-0.249217	-0.750435			-0.0456551	0.145614	-0.428571	0.287857
		-0.0351068	-0.617391			-0.206495	-0.801754	-0.257143	-0.426327
		-0.335721	-0.408696			-0.216186	-0.0421053	-0.0285714	-0.512143
		-0.342744	-0.454783			-0.211666	0.32807	-0.314286	-0.284388
		-0.277349	-0.788696			-0.224428	0.022807	-0.2	-0.518673
		-0.22306	-0.477391			-0.278881	-0.503509	-0.142857	-0.64449
		-0.257642	-0.52087			0.0224667	-0.349123	-0.0285714	-0.600204
		-0.305934	-0.323478			-0.310575	-0.449123	-0.0857143	-0.47949
		-0.308086	-0.542609			-0.317409	-0.638596	0.257143	-0.529184
		-0.244189	-0.490435			-0.24252	-0.564912	-0.542857	-0.660918
		8.07864e-05	0.0678261			-0.179771	-0.42807	0.257143	-0.473469
		-0.274719	-0.548696			-0.169658	-0.601754	-0.0857143	-0.585714
		-0.322269	-0.492174			-0.301512	-0.645614	0.142857	-0.351531
		-0.194117	0.174783			-0.260901	-0.512281	0.142857	-0.605102
		0.0110979	0.392174			-0.180531	-0.596491	0.0285714	-0.510612
		0.0386284	0.622609			0.243092	0.154386	0.0285714	0.128367
		0.21178	0.689565			-0.181277	-0.605263	0.0285714	-0.587551
		-0.0201496	-0.0243478			-0.224536	-0.498246	0.371429	-0.558367
		-0.168016	0.567826			-0.0438877	-0.3	0.0857143	0.0153061
		-0.183839	-0.355652			-0.171772	-0.877193	-0.0857143	-0.418061
		-0.242521	0.313043			-0.0444519	-0.384211	-0.0857143	0.221837
		-0.28386	-0.15913			-0.212752	-0.607018	-0.314286	-0.190714
		-0.173662	0.04			-0.188975	-0.801754	0.0857143	-0.528878
		0.0657892	0.192174			-0.249949	-0.798246	0.142857	-0.243061
		-0.139566	0.497391			-0.269282	-0.624561	0.257143	-0.500306
		0.475833	0.776522			-0.23802	-0.750877	0.0857143	-0.462959
		-0.237123	-0.124348			-0.188278	-0.838596	0.257143	-0.559796
		0.21813	0.408696			-0.238156	-0.791228	0.257143	-0.571122
		0.0501897	0.137391			-0.126408	-0.608772	-0.0285714	-0.572857
		0.262122	0.646087			-0.20688	-0.7	-0.542857	-0.0889796
		0.263141	0.586957			0.585919	0.854386	0.0285714	0.763469
		-0.0209483	-0.026087			-0.124673	-0.817544	0.142857	-0.615
		0.181986	0.0547826			0.0974117	-0.207018	-0.371429	0.18102
		0.6201	0.882609			-0.0364969	-0.736842	0.142857	-0.168776
		0.14944	0.0826087			-0.020705	-0.6	-0.371429	0.157755
		0.029228	-0.584348			-0.0515087	-0.498246	0.485714	-0.411532
		-0.187572	-0.76			-0.104811	-0.817544	0.257143	-0.529376
		-0.0800991	-0.297391			-0.198557	-0.670175	-0.371429	-0.458018
		-0.00845967	0.24087			-0.108898	-0.642105	-0.314286	-0.450524
		0.0901422	0.0669565			-0.0339801	-0.691228	0.0285714	-0.417288
		-0.0397988	0.144348			-0.102499	0.612281	0.0857143	-0.0788776
		0.28454	0.342609			-0.246162	0.077193	0.0285714	-0.398265
		-0.173427	0.218261			-0.192117	0.245614	-0.485714	-0.337143
		-0.122912	-0.0426087			-0.170716	-0.278947	-0.257143	-0.158776
		0.317302	0.74087			-0.136019	-0.424561	0.257143	-0.155
		-0.0571787	0.421739			-0.188203	-0.324561	-0.314286	-0.229796
		0.231312	0.394783			-0.0489282	0.424561	0.0857143	0.024898
		-0.0182652	0.326087			-0.281553	0.307018	-0.257143	-0.0168367
		0.207764	0.309565			-0.245657	0.238596	-0.2	-0.0908163
		0.0903643	0.555652			0.126765	0.798246	-0.371429	0.64051
		-0.0533234	0.469565			-0.179426	0.422807	-0.0857143	0.111224
		-0.0212082	-0.00347826			0.295077	0.778947	0.485714	0.394898
		-0.023376	0.434783			-0.0015836	0.752632	0.257143	0.23551
		0.0507766	0.425217			-0.0447748	0.887719	-0.0857143	0.507959
		-0.0956966	-0.0904348			0.0999501	0.785965	0.371429	0.354286
		0.330768	-0.158261			-0.0881904	0.735088	0.257143	0.291939
		-0.18743	-0.556522			-0.0748717	0.110526	0.257143	0.211633
		0.0715534	-0.34			-0.0763279	0.798246	0.257143	0.377347
		-0.219218	-0.198261			0.0383272	0.750877	0.314286	0.252143
		0.0498525	-0.568696			-0.195696	0.782456	-0.0285714	0.439796
		-0.0366862	0.00347826			0.38196	0.612281	-0.371429	0.287551
		0.177347	0.105217			-0.118701	0.280702	0.0285714	-0.258469
		-0.101014	0.0895652			0.0582538	0.492982	0.257143	0.246224
		-0.0777483	-0.0182609			-0.273728	0.647368	-0.142857	0.203673
		0.248609	-0.0391304			-0.0863248	0.515789	-0.428571	0.047551
		0.178814	-0.0878261			-0.0670503	0.429825	-0.371429	0.065
		-0.251288	-0.541739			0.182441	0.750877	0.0857143	0.576327
		-0.106993	0.0843478			-0.182354	0.624561	-0.314286	0.216531
		-0.0827781	-0.346957			-0.213991	0.652632	-0.371429	0.451531
		-0.161583	-0.192174			0.186219	0.424561	-0.257143	0.194592
		0.0128944	-0.198261			0.070822	0.492982	-0.0857143	0.222143
		-0.244062	-0.567826			-0.13979	-0.696491	-0.0857143	-0.313571
		0.594439	0.650435			-0.263764	0.745614	-0.142857	0.481327
		0.351974	0.198261			0.00510786	0.147368	-0.314286	-0.202449
		0.071094	-0.48			-0.0744697	0.545614	-0.428571	0.201429
		0.116998	0.438261			0.129622	0.542105	-0.257143	0.216327
		-0.138727	-0.547826			-0.0668485	-0.554386	-0.6	-0.361531
		-0.114145	-0.0226087			-0.0598474	0.0614035	1	0.0279134
		-0.38634	-0.0573913			0.0342048	-0.329825	0.542857	-0.133376
		-0.070767	-0.778261			-0.126152	-0.261404	-0.885714	-0.202236
		-0.0369093	-0.624348			-0.104546	-0.219298	-0.714286	-0.191049
		0.00754402	-0.506957			0.000508369	-0.247368	0.0857143	0.0261756
		-0.0502161	-0.715652			-0.0571349	0.12807	-0.428571	-0.189898
		-0.156401	-0.535652			-0.221868	0.124561	-0.371429	-0.263469
		-0.287407	-0.516522			-0.0782764	-0.319298	-1	-0.515816
		-0.41535	-0.562609			-0.0727792	-0.315789	-0.0857143	-0.212653
		-0.266469	0.175652			-0.0490575	-0.249123	0.371429	-0.163265
		-0.131842	-0.437391			-0.0764237	-0.324561	-0.2	-0.334694
		-0.00140913	-0.0965217			-0.103349	0.122807	0.257143	-0.152041
		-0.0522391	-0.470435			-0.180855	0.0754386	-0.0857143	-0.14449
		-0.0153797	0.0104348			-0.348536	-0.045614	-0.0285714	-0.263163
		-0.17228	-0.306957			-0.0975541	0.375439	-0.6	0.183776
		-0.148705	-0.272174			-0.11078	0.0684211	-0.828571	-0.0972449
		-0.0540623	0.0382609			0.353169	0.6	1	0.186327
		-0.17092	-0.309565			-0.0499381	0.414035	0.2	-0.0186735
		-0.153437	-0.402609			-0.0207727	0.531579	-0.257143	0.189898
		-0.181201	0.166087			-0.0139859	0.501754	0.257143	0.0902041
		0.417866	0.561739			-0.0729844	0.401754	0.0857143	0.0427551
		-0.405668	0.270435			0.305352	0.336842	0.0857143	0.243571
		0.568922	0.62087			-0.0623157	0.477193	0.0857143	0.0585714
		0.0423052	0.2			0.0477894	0.482456	0.942857	0.0116327
		-0.120742	0.27913			-0.0600273	0.719298	-0.2	0.390612
		-0.0559388	-0.0695652			0.236939	0.0438596	-0.885714	-0.0316327
		0.0800191	0.833043			-0.308457	0.0210526	0.2	-0.173571
		-0.477229	0.298261			0.0372011	0.17193	0.371429	0.0686735
		0.114396	0.554783			-0.2439	0.136842	-0.485714	-0.0844898
		0.568668	0.321739			-0.196409	0	-0.771429	-0.149694
		-0.35164	0.38			-0.130335	0.00350877	-0.6	-0.270204
		0.0810312	0.35913			-0.207269	0.322807	0.0285714	0.133469
		-0.431172	0.493043			-0.29267	0.022807	-0.6	-0.184694
		-0.0447463	0.0591304			-0.191202	0.154386	-0.6	0.00959184
		-0.330004	0.273913			0.272694	0.0578947	-0.0857143	-0.0921429
		0.0166424	0.572174			-0.276696	0.0614035	-0.828571	-0.00887755
		-0.0607592	0.22087			0.1803	-0.145614	0.428571	0.0735714
		0.401119	0.646957			-0.276189	0.301754	-0.542857	0.07
		0.537129	0.598261			-0.0619148	0.00526316	-0.942857	-0.0827551
		0.368248	0.32087			-0.25683	0.114035	-0.771429	-0.0596939
		0.110883	0.142609			-0.121307	0.24386	-0.942857	0.232245
		0.254733	0.338261			0.200103	0.114035	0.257143	0.174184
		0.328296	0.207826			0.481851	0.703509	0.485714	0.595
						0.34049	0.0701754	0.6	0.17215
						0.138005	-0.142105	0.942857	0.100684
						0.0833748	-0.0561404	-0.828571	0.0948185
						0.322714	0.0105263	-0.771429	0.104376
						0.104477	-0.254386	0.142857	0.0637554
						-0.158859	0.322807	0.314286	0.242755
						-0.194303	0.636842	0.0285714	0.606122
						-0.195061	0.0315789	-0.6	-0.154286
						-0.192047	-0.0561404	0.314286	-0.442245
						-0.0901911	0.121053	0.771429	-0.0593878
						-0.177594	-0.17193	0.428571	-0.465102
						-0.181247	0.180702	0.542857	-0.424286
						-0.155393	0.294737	0.314286	-0.281327
						-0.261968	0.221053	0.371429	-0.153673
						-0.329684	-0.103509	-0.885714	-0.526122
						-0.300679	0.0719298	-0.428571	-0.447041
						-0.109714	-0.317544	0.6	-0.524388
						-0.215803	-0.368421	0.0285714	-0.592245
						-0.328192	-0.140351	-0.542857	-0.463776
						-0.242738	-0.284211	-0.371429	-0.567347
						-0.300415	-0.350877	-0.314286	-0.59949
						-0.171546	-0.363158	-0.314286	-0.380714
						-0.336654	-0.35614	-0.314286	-0.66051
						-0.262598	-0.368421	0.542857	-0.605306
						-0.397224	-0.0894737	-0.485714	-0.123469
						0.189376	0.189474	-0.828571	0.0384694
						0.200765	0.819298	0.485714	0.716633
						0.541551	0.538596	0.771429	0.41949
						-0.0610588	0.340351	-0.771429	0.055
						-0.0938184	0.203509	-0.942857	0.315714
						-0.197114	0.32807	-0.885714	-0.0230612
						-0.0746063	0.322807	-0.142857	0.0564286
						-0.346757	-0.0385965	-1	-0.199184
						-0.114046	0.303509	-0.885714	-0.0577551
						0.265322	0.482456	0.314286	0.12398
						0.179585	0.536842	-0.428571	0.289388
						0.223364	0.0473684	0.828571	0.632959
						-0.344263	0.140351	-0.942857	-0.119184
						0.399581	0.803509	-0.542857	0.662449
						0.0109357	0.450877	-0.942857	0.197857
						0.413279	0.57193	-0.657143	0.614388
						0.0522412	0.022807	-0.257143	0.331122
						0.207499	0.126316	0.314286	-0.052551
						0.203093	0.164912	0.6	0.114184
						0.209606	0.619298	0.6	0.465512
						0.266891	0.32807	0.0857143	0.337458
						0.122942	0.359649	-0.428571	0.265991
						0.131166	0.385965	-0.371429	0.271205
						0.356373	0.380702	-0.0857143	0.491796
						-0.189263	-0.135088	-0.2	-0.332449
						-0.135143	0.335088	-0.142857	-0.0826531
						-0.288699	-0.619298	-0.6	-0.504286
						-0.294868	-0.263158	-0.371429	-0.175714
						-0.273902	0.0315789	0.142857	0.0268367
						-0.322144	-0.221053	-0.428571	-0.318367
						-0.297937	-0.284211	0.0285714	-0.333061
						-0.159232	-0.194737	-0.371429	-0.166531
						-0.292234	-0.363158	-0.257143	-0.179388
						-0.255108	-0.187719	-0.314286	-0.227653
						-0.299831	-0.310526	-0.257143	-0.195714
						-0.143773	0.0964912	0.6	-0.262449
						-0.147277	-0.0964912	0.371429	-0.372551
						-0.366787	-0.129825	-0.0285714	-0.302755
						-0.229954	0.0245614	0.542857	-0.322449
						-0.293761	-0.0807018	0.371429	-0.318469
						-0.14065	0.175439	0.371429	-0.131633
						-0.286507	-0.114035	0.371429	-0.406122
						-0.237605	-0.00701754	0.485714	-0.39
						-0.237974	0.203509	0.0857143	-0.0489796
						0.135219	-0.468421	-0.428571	-0.501429
						0.0442118	-0.0473684	-0.0857143	0.00795918
						-0.0292608	-0.354386	0.142857	-0.343878
						-0.15786	-0.412281	-0.0857143	-0.420816
						-0.166958	-0.5	-0.371429	-0.341531
						-0.161954	-0.366667	-0.314286	-0.238571
						0.113189	-0.298246	0.0285714	-0.428367
						-0.205093	-0.433333	-0.2	-0.505816
						-0.28528	-0.442105	-0.314286	-0.556429
						0.0635054	-0.389474	-0.371429	-0.348673
						0.0386014	-0.335088	-0.257143	-0.167347
						0.146859	0.454386	-0.142857	0.352245
						-0.182218	-0.389474	-0.0857143	-0.465204
						0.163309	0.054386	-0.485714	0.225
						0.116395	-0.270175	-0.371429	-0.0830612
						0.168385	-0.159649	-0.371429	0.174898
						0.29394	0.659649	-0.371429	0.531327
						0.459575	0.105263	0.942857	0.180816
						0.23846	0.62807	0.6	0.515204
						0.233137	0.312281	0.2	0.353061
						0.393532	0.687719	-0.885714	0.440151
						0.288008	0.415789	-0.657143	0.367815
						0.196522	0.678947	0.828571	0.458507
						0.453686	0.72807	0.657143	0.46687
						0.113256	0.34386	-0.428571	0.341857
						-0.242076	-0.194737	0.257143	0.27051
						-0.186644	0.773684	0.142857	0.68949
						-0.194972	-0.496491	0.885714	-0.263469
						-0.217663	-0.333333	-0.257143	-0.720204
						-0.126735	-0.00877193	-0.485714	-0.335204
						-0.182622	-0.347368	-0.0285714	-0.658878
						-0.249217	-0.510526	-0.428571	-0.718571
						-0.0351068	-0.394737	-0.257143	-0.656837
						-0.335721	-0.512281	-0.2	-0.517041
						-0.342744	-0.645614	0.428571	-0.587857
						-0.277349	-0.624561	0.714286	-0.785408
						-0.22306	-0.450877	-0.885714	-0.500612
						-0.257642	-0.564912	0.2	-0.562347
						-0.305934	-0.538596	0.428571	-0.337245
						-0.308086	-0.510526	0.0857143	-0.557245
						-0.244189	-0.549123	0.257143	-0.523163
						8.07864e-05	-0.126316	0.257143	-0.0793878
						-0.274719	-0.580702	0.257143	-0.601122
						-0.322269	-0.487719	-0.771429	-0.552041
						-0.194117	-0.247368	0.485714	0.0192857
						0.0110979	-0.424561	0.828571	-0.0326531
						0.0386284	0.457895	-0.485714	0.636122
						0.21178	-0.0947368	-0.485714	0.302551
						-0.0201496	-0.345614	0.371429	-0.166939
						-0.168016	-0.403509	0.771429	0.132143
						-0.183839	-0.391228	0.428571	-0.339388
						-0.242521	-0.368421	-0.314286	-0.0742857
						-0.28386	-0.635088	0.6	-0.321837
						-0.173662	-0.382456	0.428571	-0.203061
						0.0657892	-0.245614	-0.257143	-0.161122
						-0.139566	-0.189474	0.714286	0.24398
						0.475833	0.645614	-0.428571	0.771837
						-0.237123	-0.487719	0.485714	-0.309796
						0.21813	0.254386	0.771429	0.477347
						0.0501897	-0.159649	0.771429	0.130306
						0.262122	-0.0491228	0.942857	0.540918
						0.263141	0.507018	-0.428571	0.517041
						-0.0209483	-0.335088	-0.2	-0.207245
						0.181986	0.022807	-0.885714	-0.0130612
						0.6201	0.617544	-0.6	0.807755
						0.14944	0.498246	-0.257143	0.229388
						-0.186303	-0.498246	0.6	-0.358203
						-0.272535	-0.691228	0.942857	-0.389701
						-0.307938	-0.657895	-0.828571	-0.470726
						-0.235252	-0.65614	-0.771429	-0.468119
						-0.194885	-0.666667	0.142857	-0.356683
						0.029228	0.608772	0.314286	-0.187041
						-0.187572	0.114035	0.0285714	-0.566531
						-0.0800991	0.35614	-0.6	-0.154796
						-0.00845967	0.0824561	0.314286	0.263061
						0.0901422	0.0175439	0.771429	0.124286
						-0.0397988	0.00526316	0.428571	0.182449
						0.28454	0.712281	0.542857	0.40398
						-0.173427	0.670175	0.314286	0.355306
						-0.122912	0.561404	0.371429	0.142347
						0.317302	0.847368	-0.885714	0.799898
						-0.0571787	0.67193	-0.428571	0.498265
						0.231312	0.375439	0.6	0.344592
						-0.0182652	0.450877	0.0285714	0.299592
						0.207764	0.687719	-0.542857	0.419082
						0.0903643	0.542105	-0.371429	0.437755
						-0.0533234	0.436842	-0.314286	0.356837
						-0.0212082	-0.321053	-0.314286	0.0330612
						-0.023376	0.519298	-0.314286	0.425408
						0.0507766	0.387719	0.542857	0.331429
						-0.0956966	0.519298	-0.485714	0.172959
						0.330768	0.514035	-0.828571	0.133673
						-0.18743	0.278947	0.485714	-0.447245
						0.0715534	0.519298	0.771429	0.0367347
						-0.219218	0.657895	-0.771429	0.106531
						0.0498525	0.435088	-0.942857	-0.158673
						-0.0366862	0.585965	-0.885714	0.125918
						0.177347	0.754386	-0.142857	0.371735
						-0.101014	0.607018	-1	0.257959
						-0.0777483	0.661404	-0.885714	0.282245
						0.248609	0.549123	0.314286	0.207959
						0.178814	0.636842	-0.428571	0.195612
						-0.251288	-0.614035	0.828571	-0.534388
						-0.106993	0.638596	-0.942857	0.312347
						-0.0827781	0.419298	-0.542857	-0.215408
						-0.161583	0.526316	-0.942857	-0.0192857
						0.0128944	0.670175	-0.657143	0.0170408
						-0.244062	-0.454386	-0.257143	-0.420408
						0.594439	0.782456	0.314286	0.707551
						0.351974	0.533333	0.6	0.369592
						0.071094	0.345614	1	-0.295408
						0.116998	0.107018	0.2	0.185918
						-0.138727	-0.27193	-0.6	-0.522959
						-0.00262792	-0.692982	0.6	-0.47154
						-0.129301	-0.789474	0.942857	-0.494783
						-0.188482	-0.714035	-0.657143	-0.376613
						-0.0959046	-0.65614	-0.485714	-0.366947
						-0.122454	-0.810526	0.142857	-0.496847
						-0.114145	0.852632	0.257143	0.306224
						-0.38634	0.163158	-0.0857143	0.0428571
						-0.070767	0.582456	-0.6	-0.157959
						-0.0369093	-0.219298	0.0857143	-0.403776
						0.00754402	-0.389474	0.542857	-0.376224
						-0.0502161	-0.308772	0.0857143	-0.437857
						-0.156401	0.392982	0.257143	-0.170714
						-0.287407	0.338596	0.0857143	-0.222347
						-0.41535	0.433333	0.0285714	-0.229898
						-0.266469	0.573684	-0.828571	0.395204
						-0.131842	0.421053	-0.428571	-0.147245
						-0.00140913	0.405263	0.6	0.105408
						-0.0522391	0.445614	0.0857143	-0.0581633
						-0.0153797	0.694737	-0.257143	0.352041
						-0.17228	0.378947	-0.142857	0.0261224
						-0.148705	0.44386	-0.0857143	0.0185714
						-0.0540623	-0.0333333	-0.0857143	0.0452041
						-0.17092	0.47193	-0.0857143	0.0783673
						-0.153437	0.370175	0.485714	-0.0526531
						-0.181201	0.492982	-0.314286	0.266224
						0.417866	0.910526	-0.657143	0.668673
						-0.405668	0.687719	0.314286	0.27449
						0.568922	0.787719	0.542857	0.726837
						0.0423052	0.882456	-0.771429	0.417755
						-0.120742	0.870175	-0.828571	0.528367
						-0.0559388	0.675439	-0.828571	0.123776
						0.0800191	0.907018	-0.0857143	0.826429
						-0.477229	0.754386	-0.885714	0.526633
						0.114396	0.861404	-0.828571	0.67551
						0.568668	0.72807	0.0857143	0.437449
						-0.35164	0.770175	-0.428571	0.54051
						0.0810312	-0.684211	0.714286	-0.0594898
						-0.431172	0.866667	-0.771429	0.59602
						-0.0447463	0.449123	-0.485714	0.0592857
						-0.330004	0.831579	-0.828571	0.345612
						0.0166424	0.729825	-0.542857	0.469184
						-0.0607592	-0.749123	-0.314286	-0.312347
						0.401119	0.764912	0.485714	0.659592
						0.537129	0.305263	0.6	0.335204
						0.368248	0.398246	0.885714	0.25449
						0.110883	-0.2	0.314286	-0.184286
						0.254733	-0.224561	-0.6	0.141122
						0.328296	0.649123	0.885714	0.348776
						0.233317	0.135088	0.0285714	0.343699
						0.246577	0.510526	-0.0285714	0.370405
						0.145149	0.392982	-0.2	0.365549
						0.158338	0.366667	-0.257143	0.362081
						0.331884	0.475439	-0.2	0.491676
						-0.331004	-0.384211	-0.314286	-0.336644
						-0.20329	-0.284211	-0.257143	-0.273323
						-0.343946	-0.0929825	-0.0285714	-0.262136
						-0.339837	0.103509	0.2	-0.0433906
						-0.369647	0.045614	0.0285714	0.000434449
						-0.384277	0.0842105	0.371429	-0.120017
						-0.314337	-0.501754	0.142857	-0.29347
						-0.121675	-0.52807	0.2	-0.211794
						-0.231925	-0.285965	0.314286	-0.158574
						-0.098841	-0.649123	-0.0857143	-0.294828
						-0.251497	-0.466667	-0.371429	-0.244649
						-0.23085	-0.514035	0.0285714	-0.445202
						-0.00827718	-0.503509	0.0285714	-0.437599
						-0.264024	-0.573684	-0.142857	-0.315356
						-0.167328	-0.636842	-0.257143	-0.508794
						-0.216239	-0.491228	-0.2	-0.3941
						-0.142921	0.285965	-0.2	0.0940582
						-0.102557	-0.547368	-0.2	-0.424402
						-0.133562	-0.501754	0.257143	-0.419298
						-0.0182563	-0.508772	-0.0285714	-0.180622
						0.0551825	-0.314035	-0.2	-0.255999
						0.020167	-0.298246	0.0285714	-0.16596
						-0.198024	-0.347368	0.0285714	-0.289234
						-0.173738	-0.438596	-0.2	-0.346093
						-0.132879	-0.175439	-0.0285714	-0.194253
						-0.0975843	-0.398246	-0.0857143	-0.216519
						0.105157	-0.508772	-0.314286	-0.371997
						-0.0654828	-0.398246	-0.0857143	-0.341097
						-0.236924	-0.438596	-0.0857143	-0.357063
						-0.0120009	-0.329825	0.2	-0.211794
						0.166611	-0.440351	-0.371429	-0.17731
						0.105602	0.450877	0.428571	0.256162
						-0.0537924	-0.385965	-0.314286	-0.364286
						0.0823769	-0.419298	-0.257143	-0.00228086
						0.167165	-0.382456	-0.0285714	-0.0967192
						0.126046	-0.457895	-0.257143	-0.0445853
						0.213313	0.222807	0.657143	0.399313
						0.033606	-0.782456	-0.771429	-0.246115
						-0.095295	-0.689474	0.0285714	-0.0496358
						-0.0633128	-0.37193	0.0857143	-0.0944927
						0.238017	-0.364912	-0.6	0.358421
						-0.0216105	0.0315789	-0.142857	-0.0129792
						-0.075517	-0.829825	0.0857143	-0.226239
						-0.191646	-0.494737	-0.257143	-0.314704
						0.215456	0.0684211	0.2	0.17896
						0.00259344	0.44386	0.0857143	0.20948
						-0.0457692	0.322807	-0.257143	0.207399
						0.00837577	0.315789	-0.2	0.206243
						0.180324	0.370175	-0.257143	0.288324
						-0.35332	-0.326316	-0.485714	-0.256162
						-0.450627	-0.245614	-0.485714	-0.23596
						-0.331657	-0.00701754	-0.2	-0.141685
						-0.322104	0.136842	0.0285714	0.0357877
						-0.292065	0.0298246	-0.0857143	0.0581076
						-0.327513	0.0982456	0.142857	-0.04931
						-0.351756	-0.45614	-0.0285714	-0.179645
						-0.32666	-0.496491	0.0285714	-0.141413
						-0.328452	-0.245614	0.0857143	-0.0671224
						-0.147848	-0.626316	-0.2	-0.216844
						-0.281478	-0.419298	-0.6	-0.17883
						-0.243505	-0.52807	0.2	-0.409468
						0.127193	-0.515789	0.142857	-0.385465
						-0.17141	-0.538596	0.0285714	-0.341749
						-0.139831	-0.661404	-0.0857143	-0.463286
						-0.140313	-0.501754	-0.0285714	-0.363905
						-0.244681	0.307018	-0.0285714	0.0682085
						-0.135133	-0.55614	-0.0285714	-0.376396
						-0.0983168	-0.531579	0.428571	-0.350438
						-0.0406995	-0.459649	0.0857143	-0.238295
						0.254146	-0.242105	-0.257143	-0.143368
						-0.210896	-0.198246	-0.0857143	-0.112522
						0.140797	-0.259649	-0.0857143	-0.112196
						0.0168969	-0.378947	-0.371429	-0.214564
						-0.0335076	-0.110526	-0.0857143	-0.101607
						0.0743306	-0.361404	-0.2	-0.147224
						0.248495	-0.440351	-0.371429	-0.205603
						-0.217152	-0.363158	-0.142857	-0.25323
						-0.0779738	-0.373684	-0.2	-0.195556
						0.25982	-0.266667	0.0285714	-0.0503961
						-0.0418986	-0.370175	-0.6	-0.109861
						0.00411171	0.407018	0.542857	0.160149
						-0.228613	-0.310526	-0.371429	-0.250243
						-0.0250435	-0.373684	-0.428571	-0.0387746
						0.0658247	-0.322807	-0.0857143	-0.0935695
						0.0706899	-0.387719	-0.371429	-0.06066
						0.0018466	0.15614	0.771429	0.228575
						0.0983885	-0.745614	-0.714286	-0.232104
						-0.0596298	-0.67193	0.2	-0.123709
						-0.0742751	-0.301754	0.142857	-0.0586506
						0.116611	-0.415789	-0.542857	0.175192
						-0.105445	0.0350877	-0.314286	-0.0542518
						0.0205881	-0.792982	0.142857	-0.17845
						0.159475	-0.401754	-0.0857143	-0.187954
						0.587217	0.980702	0.942857	0.912023
						0.277649	0.261404	-0.371429	0.456416
						0.504382	0.685965	0.2	0.470867
						0.285399	0.496491	-0.0285714	0.368555
						0.297325	0.449123	-0.2	0.361965
						0.386307	0.64386	0.0857143	0.591445
						-0.344948	-0.470175	0.428571	-0.433417
						-0.22307	-0.338596	0.314286	-0.310903
						-0.328128	-0.2	0.371429	-0.372486
						-0.337638	0.112281	0.6	-0.0155859
						-0.304759	0.147368	0.371429	0.0611487
						-0.324052	0.147368	0.828571	-0.110241
						-0.400533	-0.55614	0.428571	-0.278156
						-0.0341851	-0.536842	0.6	-0.193221
						-0.374002	-0.333333	0.657143	-0.184424
						-0.361611	-0.677193	-0.0857143	-0.277559
						-0.344179	-0.496491	0.2	-0.226294
						-0.240515	-0.507018	-0.371429	-0.471812
						-0.13999	-0.494737	-0.314286	-0.47192
						-0.360684	-0.619298	-0.428571	-0.351198
						-0.305359	-0.614035	-0.771429	-0.510858
						-0.233147	-0.485965	-0.6	-0.426032
						0.0551511	0.280702	-0.6	0.0939496
						-0.263772	-0.550877	-0.6	-0.457529
						-0.249512	-0.492982	-0.257143	-0.450144
						-0.107474	-0.540351	-0.371429	-0.128162
						-0.0290509	-0.477193	-0.0285714	-0.418809
						-0.0370251	-0.464912	0.371429	-0.251763
						-0.0553153	-0.549123	0.371429	-0.421741
						-0.124363	-0.612281	-0.142857	-0.476319
						-0.192903	-0.349123	-0.0857143	-0.382587
						-0.171667	-0.52807	-0.0857143	-0.304169
						-0.145272	-0.663158	-0.142857	-0.49386
						-0.25148	-0.47193	-0.257143	-0.48327
						-0.218786	-0.615789	-0.0857143	-0.502277
						0.0198328	-0.512281	0.6	-0.33735
						-0.13353	-0.622807	0.2	-0.244323
						0.441914	0.594737	0.428571	0.337947
						-0.210012	-0.563158	-0.371429	-0.504613
						0.168839	-0.512281	0.257143	0.0292167
						0.0108219	-0.566667	-0.0857143	-0.179482
						0.0656309	-0.617544	0.0857143	-0.0385031
						0.438977	0.403509	0.0857143	0.577546
						0.0175098	-0.836842	-0.714286	-0.235689
						0.148309	-0.638596	-0.371429	0.0888448
						0.119993	-0.466667	0.257143	-0.083197
						0.276492	-0.214035	-0.771429	0.528073
						0.279238	0.0315789	0.142857	-0.0241662
						-0.173435	-0.847368	0.257143	-0.161289
						0.0472374	-0.654386	-0.0857143	-0.443844
						0.477921	0.95614	0.714286	0.906127
						0.292563	0.908772	0.542857	0.783931
						0.240576	0.0403509	-0.2	0.153295
						0.1288	0.424561	-0.0857143	0.184971
						0.0610936	0.285965	-0.0285714	0.181272
						0.103909	0.270175	-0.142857	0.178497
						0.251837	0.352632	0.0285714	0.265665
						-0.34341	-0.350877	-0.0857143	-0.253881
						-0.343502	-0.307018	0.0285714	-0.243997
						-0.291178	-0.0192982	0.2	-0.13267
						-0.298253	0.122807	0.428571	0.0473006
						-0.27379	0.0315789	0.0857143	0.0704894
						-0.258119	0.0877193	0.542857	-0.0388832
						-0.298981	-0.417544	0.257143	-0.159443
						-0.183734	-0.457895	0.428571	-0.12284
						-0.275729	-0.192982	0.485714	-0.0488755
						-0.150191	-0.614035	0.142857	-0.200335
						-0.243338	-0.401754	-0.0857143	-0.163407
						-0.26104	-0.508772	-0.2	-0.41012
						0.043571	-0.494737	-0.257143	-0.381989
						-0.209007	-0.529825	-0.257143	-0.333711
						-0.165503	-0.638596	-0.485714	-0.458289
						-0.0982462	-0.480702	-0.428571	-0.362168
						-0.193827	0.277193	-0.428571	0.0537631
						-0.22778	-0.521053	-0.428571	-0.368793
						-0.124736	-0.501754	-0.0285714	-0.346745
						-0.013959	-0.478947	-0.2	-0.239056
						0.0326201	-0.217544	-0.0285714	-0.12208
						-0.144481	-0.214035	0.2	-0.115998
						-0.0195328	-0.203509	0.0857143	-0.0912343
						0.0189704	-0.326316	0.0285714	-0.191538
						-0.170662	-0.0719298	0.0857143	-0.079124
						-0.00474673	-0.308772	0.142857	-0.12952
						0.118836	-0.4	-0.0857143	-0.179971
						-0.171553	-0.345614	0.0285714	-0.233571
						-0.09766	-0.324561	0.142857	-0.166666
						0.195262	-0.207018	0.428571	-0.021288
						-0.0450437	-0.331579	-0.0857143	-0.0895508
						0.0886068	0.378947	0.257143	0.143097
						-0.126243	-0.266667	-0.142857	-0.222547
						0.0743149	-0.354386	0.0285714	-0.0383401
						0.00564046	-0.282456	0.0857143	-0.0811877
						0.0880993	-0.35614	-0.0857143	-0.0536002
						0.110352	0.135088	0.6	0.207395
						-0.0182902	-0.742105	-0.885714	-0.22309
						-0.0894008	-0.67193	-0.2	-0.12914
						-0.072693	-0.317544	-0.0285714	-0.0637554
						0.113598	-0.454386	-0.771429	0.162267
						-0.032811	0.00526316	-0.0285714	-0.0682628
						-0.100637	-0.791228	-0.0285714	-0.168566
						0.0404725	-0.401754	-0.371429	-0.176875
						0.496185	0.978947	0.942857	0.908439
						0.722315	0.987719	0.828571	0.997225
						0.422615	0.901754	0.828571	0.775607

## Sheet: Fig. 4e
Fig. 4e
			sample_number	Spearman's r	q-value (FDR correction across 44 comparisons)
	celltype	IC6	43	-0.495016	0.00231624
		IC7	43	-0.45562	0.00441501
		IC8	43	0.177644	0.329432
		IC9	43	0.246833	0.150629
		IC10	43	0.13193	0.467291
		IC11	43	0.318857	0.0587014
		IC12	43	0.245599	0.150629
		IC13	43	0.0688513	0.716087
		IC14	43	0.242152	0.152667
		IC15	43	0.15984	0.379699
		IC16	43	0.330289	0.049566
		IC17	43	0.401537	0.0121001
		IC18	43	0.442708	0.00513879
		IC19	43	0.0623444	0.733827
		IC20	43	0.575586	0.000487704
		IC21	43	0.494369	0.00231624
		IC22	43	0.00768505	0.957758
		IC23	43	0.451705	0.00441501
		IC24	43	0.540341	0.000749807
		IC25	43	-0.113437	0.529007
		IC26	43	0.125154	0.485873
		IC27	43	-0.0819612	0.661733
		IC28	43	0.0974845	0.595349
		IC29	43	0.451313	0.00441501
		IC30	43	-0.302427	0.0721354
		IC31	43	0.144325	0.43155
		IC32	43	0.0219814	0.92145
		IC33	43	-0.286547	0.0914504
		IC34	43	-0.482153	0.00287284
		IC35	43	0.394357	0.0134914
		IC36	43	-0.250952	0.150629
		IC37	43	0.464054	0.00432209
		IC38	43	-0.413828	0.0103174
		IC39	43	0.274608	0.107228
		IC40	43	0.0113278	0.957758
		IC41	43	-0.0426848	0.82474
		IC42	43	0.561446	0.000487704
		IC43	43	0.225149	0.182195
		IC44	43	0.142467	0.43155
		IC45	43	0.37143	0.0217628
		IC46	43	0.228318	0.180506
		IC47	43	0.164616	0.371497
		IC48	43	0.406604	0.011467
		IC49	43	0.30733	0.0693086
			sample_number	Spearman's r	q-value (FDR correction across 53 comparisons)
	neurotransmitter	IC1	52	-0.0282826	0.861675
		IC2	52	0.303734	0.0584922
		IC3	52	0.349333	0.0310727
		IC4	52	0.223114	0.162211
		IC5	52	0.271202	0.0940295
		IC6	52	0.265655	0.0999541
		IC7	52	-0.462488	0.00254712
		IC8	52	0.477044	0.00174377
		IC9	52	-0.078173	0.624832
		IC10	52	-0.328936	0.0417186
		IC11	52	-0.140256	0.390203
		IC12	52	0.509667	0.000691444
		IC13	52	-0.169418	0.29522
		IC14	52	0.137886	0.391302
		IC15	52	0.59419	4.07675e-05
		IC16	52	0.374131	0.0207485
		IC17	52	0.688645	8.5941e-07
		IC18	52	0.681558	8.97451e-07
		IC19	52	0.625361	1.06152e-05
		IC20	52	0.745264	2.85203e-08
		IC21	52	0.575973	7.98731e-05
		IC22	52	-0.338419	0.0373838
		IC23	52	0.559764	0.00013983
		IC24	52	0.667084	1.62124e-06
		IC25	52	0.377718	0.0201543
		IC26	52	-0.35911	0.0263321
		IC27	52	-0.18703	0.244064
		IC28	52	-0.0443098	0.789755
		IC29	52	0.12657	0.420794
		IC30	52	0.449436	0.00350981
		IC31	52	0.305257	0.0584922
		IC32	52	0.105641	0.503282
		IC33	52	0.233291	0.143764
		IC34	52	0.295509	0.0657304
		IC35	52	-0.192953	0.237737
		IC36	52	0.00361197	0.980139
		IC37	52	0.423843	0.00673571
		IC38	52	-0.189232	0.243183
		IC39	52	-0.478617	0.00174377
		IC40	52	-0.335333	0.0381733
		IC41	52	-0.291725	0.068084
		IC42	52	0.520815	0.000508479
		IC43	52	-0.235425	0.143764
		IC44	52	-0.145042	0.379314
		IC45	52	-0.363991	0.0248114
		IC46	52	0.534454	0.00033872
		IC47	52	0.63653	7.14515e-06
		IC48	52	0.233241	0.143764
		IC49	52	-0.236038	0.143764
		IC50	52	0.311129	0.0546852
		IC51	52	0.131969	0.407024
		IC52	52	0.257102	0.111419
		IC53	52	0.323021	0.0451209
			sample_number	Spearman's r	q-value (FDR correction across 53 comparisons)
	mitochondrion	IC1	52	-0.204274	0.455649
		IC2	52	-0.194738	0.462237
		IC3	52	0.150626	0.683077
		IC4	52	0.0763586	0.951681
		IC5	52	-0.0087918	0.951681
		IC6	52	-0.0206034	0.951681
		IC7	52	0.0560487	0.951681
		IC8	52	-0.0204366	0.951681
		IC9	52	-0.0395598	0.951681
		IC10	52	0.0652729	0.951681
		IC11	52	-0.0713225	0.951681
		IC12	52	-0.104694	0.921282
		IC13	52	-0.0361591	0.951681
		IC14	52	-0.224914	0.412205
		IC15	52	0.344466	0.167693
		IC16	52	-0.246126	0.39194
		IC17	52	0.0532126	0.951681
		IC18	52	-0.0824245	0.951681
		IC19	52	-0.0737882	0.951681
		IC20	52	-0.0102626	0.951681
		IC21	52	-0.0383479	0.951681
		IC22	52	0.0147485	0.951681
		IC23	52	-0.111895	0.921282
		IC24	52	-0.191343	0.462237
		IC25	52	0.194574	0.462237
		IC26	52	-0.211291	0.455649
		IC27	52	-0.0607217	0.951681
		IC28	52	0.164107	0.613802
		IC29	52	0.274031	0.310723
		IC30	52	0.224717	0.412205
		IC31	52	0.339634	0.167693
		IC32	52	0.0425843	0.951681
		IC33	52	0.300008	0.259559
		IC34	52	-0.0501886	0.951681
		IC35	52	-0.0422745	0.951681
		IC36	52	-0.0182069	0.951681
		IC37	52	0.070697	0.951681
		IC38	52	0.3729	0.135181
		IC39	52	-0.238935	0.39194
		IC40	52	0.3005	0.259559
		IC41	52	-0.237933	0.39194
		IC42	52	-0.0203484	0.951681
		IC43	52	0.0555812	0.951681
		IC44	52	0.29196	0.262723
		IC45	52	0.404746	0.135181
		IC46	52	-0.1257	0.848892
		IC47	52	-0.269273	0.310723
		IC48	52	0.208213	0.455649
		IC49	52	0.377762	0.135181
		IC50	52	-0.107095	0.921282
		IC51	52	0.0641903	0.951681
		IC52	52	-0.0187509	0.951681
		IC53	52	0.0204299	0.951681
			sample_number	Spearman's r	q-value (FDR correction across 53 comparisons)
	combination	IC1	52	0.202278	0.207408
		IC2	52	0.468171	0.00128609
		IC3	52	0.539338	0.000140769
		IC4	52	0.364493	0.0169202
		IC5	52	0.576721	3.86726e-05
		IC6	52	0.0279551	0.880275
		IC7	52	-0.365102	0.0169202
		IC8	52	0.761333	1.21538e-09
		IC9	52	0.494172	0.000625154
		IC10	52	0.28863	0.0655853
		IC11	52	0.581008	3.42566e-05
		IC12	52	0.632273	3.72116e-06
		IC13	52	-0.0813088	0.67672
		IC14	52	0.469702	0.00127818
		IC15	52	0.493455	0.000625154
		IC16	52	0.556193	8.079e-05
		IC17	52	0.814265	1.13074e-11
		IC18	52	0.755048	1.57329e-09
		IC19	52	0.69094	1.48229e-07
		IC20	52	0.827976	3.17452e-12
		IC21	52	0.796934	5.84829e-11
		IC22	52	-0.0846725	0.673093
		IC23	52	0.793173	6.94228e-11
		IC24	52	0.872652	5.88418e-15
		IC25	52	-0.0231229	0.880275
		IC26	52	-0.335269	0.0286672
		IC27	52	-0.113931	0.543642
		IC28	52	-0.0535046	0.803013
		IC29	52	0.273397	0.0828624
		IC30	52	0.341038	0.0262695
		IC31	52	0.29428	0.0610941
		IC32	52	-0.0635494	0.761664
		IC33	52	0.107829	0.562116
		IC34	52	0.271534	0.0831197
		IC35	52	-0.201548	0.207408
		IC36	52	-0.254041	0.107486
		IC37	52	0.644739	2.09189e-06
		IC38	52	-0.0456581	0.814335
		IC39	52	0.594828	2.13206e-05
		IC40	52	-0.226845	0.157814
		IC41	52	-0.0218511	0.880275
		IC42	52	0.729363	1.11013e-08
		IC43	52	-0.0503039	0.804548
		IC44	52	0.216666	0.177624
		IC45	52	0.38471	0.0118348
		IC46	52	0.756083	1.57329e-09
		IC47	52	0.378093	0.0133194
		IC48	52	0.545402	0.000117307
		IC49	52	-0.0321093	0.8743
		IC50	52	0.560127	7.29385e-05
		IC51	52	0.349236	0.0228339
		IC52	52	0.588598	2.62427e-05
		IC53	52	0.525139	0.000227718

## Sheet: Fig. 5
Fig. 5
			predicted	TRUE				predicted	TRUE				predicted	TRUE				predicted	TRUE
	Fig. 5a	IC6	4	1		Fig. 5b	IC1	1	1		Fig. 5c	IC1	6	1		Fig. 5d	IC1	1	1
	celltype	IC7	1	1		neurotransmitter	IC2	1	1		mitochondrion	IC2	6	1		combination	IC2	1	1
	1: AUD; 2: SM; 3: VIS; 4: CC; 5: DM.	IC8	2	2		1: SC; 2: AUD; 3: SM; 4: VIS; 5: CC; 6: DM; 7: CB.	IC3	1	1		1: SC; 2: AUD; 3: SM; 4: VIS; 5: CC; 6: DM; 7: CB.	IC3	1	1		1: SC; 2: AUD; 3: SM; 4: VIS; 5: CC; 6: DM; 7: CB.	IC3	1	1
		IC9	2	2			IC4	1	1			IC4	1	1			IC4	1	1
		IC10	2	2			IC5	1	1			IC5	2	1			IC5	1	1
		IC11	2	2			IC6	6	2			IC6	2	2			IC6	2	2
		IC12	2	2			IC7	2	2			IC7	2	2			IC7	7	2
		IC13	2	2			IC8	6	3			IC8	5	3			IC8	5	3
		IC14	2	2			IC9	2	3			IC9	3	3			IC9	3	3
		IC15	5	2			IC10	1	3			IC10	7	3			IC10	3	3
		IC16	2	2			IC11	2	3			IC11	3	3			IC11	3	3
		IC17	3	3			IC12	3	3			IC12	3	3			IC12	3	3
		IC18	3	3			IC13	5	3			IC13	3	3			IC13	3	3
		IC19	3	3			IC14	5	3			IC14	3	3			IC14	3	3
		IC20	3	3			IC15	3	3			IC15	5	3			IC15	5	3
		IC21	3	3			IC16	6	3			IC16	5	3			IC16	3	3
		IC22	5	3			IC17	4	4			IC17	6	4			IC17	4	4
		IC23	3	3			IC18	4	4			IC18	4	4			IC18	4	4
		IC24	3	3			IC19	3	4			IC19	4	4			IC19	6	4
		IC25	4	3			IC20	4	4			IC20	4	4			IC20	4	4
		IC26	4	4			IC21	4	4			IC21	4	4			IC21	4	4
		IC27	1	4			IC22	7	4			IC22	4	4			IC22	2	4
		IC28	4	4			IC23	4	4			IC23	4	4			IC23	4	4
		IC29	1	4			IC24	4	4			IC24	6	4			IC24	4	4
		IC30	1	4			IC25	3	4			IC25	4	4			IC25	2	4
		IC31	2	4			IC26	3	5			IC26	1	5			IC26	2	5
		IC32	4	4			IC27	5	5			IC27	2	5			IC27	7	5
		IC33	4	4			IC28	5	5			IC28	7	5			IC28	2	5
		IC34	4	4			IC29	5	5			IC29	5	5			IC29	5	5
		IC35	1	4			IC30	5	5			IC30	1	5			IC30	5	5
		IC36	4	4			IC31	5	5			IC31	5	5			IC31	3	5
		IC37	5	4			IC32	5	5			IC32	2	5			IC32	5	5
		IC38	4	4			IC33	3	5			IC33	1	5			IC33	5	5
		IC39	1	4			IC34	5	5			IC34	5	5			IC34	5	5
		IC40	4	4			IC35	5	5			IC35	3	5			IC35	6	5
		IC41	4	4			IC36	5	5			IC36	5	5			IC36	2	5
		IC42	5	4			IC37	1	5			IC37	6	5			IC37	7	5
		IC43	5	5			IC38	3	5			IC38	1	5			IC38	5	5
		IC44	5	5			IC39	5	5			IC39	1	5			IC39	7	5
		IC45	1	5			IC40	5	5			IC40	1	5			IC40	2	5
		IC46	2	5			IC41	5	5			IC41	1	5			IC41	7	5
		IC47	5	5			IC42	1	5			IC42	5	5			IC42	1	5
		IC48	2	5			IC43	6	6			IC43	6	6			IC43	6	6
		IC49	4	5			IC44	6	6			IC44	6	6			IC44	7	6
							IC45	5	6			IC45	6	6			IC45	7	6
							IC46	7	6			IC46	6	6			IC46	1	6
							IC47	1	6			IC47	1	6			IC47	7	6
							IC48	5	6			IC48	6	6			IC48	3	6
							IC49	3	6			IC49	6	6			IC49	2	6
							IC50	7	7			IC50	7	7			IC50	7	7
							IC51	7	7			IC51	6	7			IC51	7	7
							IC52	7	7			IC52	3	7			IC52	7	7
							IC53	7	7			IC53	2	7			IC53	7	7

## Sheet: Fig. 6
Fig. 6
	predictor	mediator (ICN)	dependent Variable	ab (effect)	ab (z)	ab (fdr)	ab (effect_lower)	ab (effect_upper)	c' (effect)	c' (z)	c' (fdr)	c' (effect_lower)	c' (effect_upper)	c (effect)	c (z)	c (fdr)	c (effect_lower)	c (effect_upper)
	L4IT	28	planning	0.114929	2.66397	0.030014	0.044	0.213	0.156581	1.6769	0.388553	-0.051	0.302	0.27151	3.22129	0.00562372	0.105	0.427
	L4IT	28	manipulation	0.116833	2.59793	0.0356567	0.044	0.222	0.174059	1.57258	0.46978	-0.088	0.349	0.290892	2.9999	0.0114779	0.093	0.466
	L4IT	28	rehearsal	0.124027	2.77354	0.0220641	0.052	0.225	0.139202	1.42373	0.603943	-0.094	0.284	0.263229	2.9713	0.0125284	0.083	0.42
	L4IT	28	spatial attention	0.15154	3.38865	0.00322077	0.08	0.251	0.224986	1.88368	0.258325	-0.007	0.465	0.376526	3.15266	0.00704801	0.174	0.644
	L4IT	28	fixation	0.152608	3.24205	0.00522405	0.081	0.26	0.237984	2.2731	0.107806	0.03	0.434	0.390592	3.84291	0.000570657	0.219	0.615
	L4IT	28	localization	0.154096	3.2117	0.00576618	0.082	0.272	0.137212	1.24435	0.784116	-0.117	0.308	0.291308	3.00458	0.0113144	0.086	0.458
	L4IT	28	visual attention	0.163272	3.36888	0.00344581	0.095	0.279	0.244814	2.29037	0.103376	0.022	0.428	0.408087	3.9427	0.000382015	0.225	0.63
	L4IT	28	imagery	0.16573	3.45393	0.00258152	0.092	0.288	0.136367	1.4247	0.603413	-0.08	0.3	0.302097	3.43507	0.0026958	0.143	0.487
	L4IT	28	movement	0.167446	3.25904	0.00493675	0.09	0.283	0.0506169	0.517299	1	-0.175	0.212	0.218063	2.61199	0.0360928	0.06	0.374
	L4IT	28	multisensory	0.185613	3.57489	0.00175062	0.108	0.317	0.166146	1.63006	0.422667	-0.039	0.348	0.351759	3.69016	0.00103908	0.185	0.556
	L4IT	28	mental imagery	0.192817	3.60124	0.00161718	0.116	0.332	0.152016	1.34837	0.668288	-0.085	0.355	0.344833	3.18923	0.0062468	0.144	0.571
	L6ITCar3	27	speech perception	0.210954	2.6517	0.030897	0.073	0.391	0.0244624	0.245876	1	-0.13	0.268	0.235416	2.5483	0.0430322	0.09	0.454
	L6ITCar3	27	object recognition	0.229772	2.90828	0.0149441	0.099	0.405	0.0880754	1.02281	1	-0.06	0.284	0.317847	3.39832	0.00306865	0.162	0.53
	L6ITCar3	27	speech production	0.26853	3.28062	0.00461308	0.14	0.452	0.133572	1.50101	0.530119	-0.013	0.348	0.402102	4.13718	0.000168624	0.25	0.623
	L6ITCar3	27	naming	0.276544	2.97087	0.0123448	0.142	0.496	-0.0471414	-0.60813	1	-0.222	0.098	0.229402	2.66383	0.0312612	0.087	0.419
	L6ITCar3	27	multisensory	0.289129	3.14208	0.00723987	0.139	0.492	0.146539	1.72433	0.355423	0.015	0.359	0.435668	3.95983	0.000356029	0.266	0.678
	L6ITCar3	27	movement	0.303845	3.1282	0.00757491	0.169	0.531	0.130791	1.32982	0.687313	-0.071	0.311	0.434635	5.04685	2.20469e-06	0.303	0.644
	L6ITCar3	27	fixation	0.311785	2.9838	0.0119061	0.168	0.549	-0.0829956	-0.957423	1	-0.296	0.047	0.22879	2.98616	0.0119684	0.096	0.4
	L6ITCar3	27	consolidation	0.322987	2.85633	0.0174346	0.154	0.589	0.0112705	0.116302	1	-0.208	0.18	0.334257	3.48252	0.0022653	0.184	0.553
	L6ITCar3	27	facial expression	0.335168	3.22657	0.00549783	0.169	0.559	0.0198532	0.199533	1	-0.13	0.274	0.355021	3.08472	0.00875699	0.174	0.614
	L6ITCar3	27	mental imagery	0.336517	3.28388	0.00456975	0.184	0.56	-0.0322902	-0.412691	1	-0.207	0.104	0.304227	3.28575	0.00452995	0.153	0.511
	L6ITCar3	27	rehearsal	0.337746	3.17096	0.00658447	0.189	0.574	-0.0155943	-0.187521	1	-0.213	0.111	0.322151	3.88905	0.000474485	0.19	0.511
	L6ITCar3	27	motor control	0.349795	2.97983	0.0120131	0.196	0.618	-0.00953558	-0.0935132	1	-0.266	0.129	0.340259	4.57648	2.29947e-05	0.228	0.514
	L6ITCar3	27	localization	0.35492	3.36629	0.0034707	0.205	0.601	-0.00209096	-0.0248998	1	-0.166	0.175	0.352829	3.47731	0.00230725	0.182	0.562
	L6ITCar3	27	communication	0.36296	3.76937	0.000911338	0.201	0.574	-0.00232827	-0.0261886	1	-0.123	0.226	0.360632	2.86916	0.0171092	0.152	0.62
	L6ITCar3	27	visual perception	0.36586	3.6408	0.00142081	0.207	0.585	0.00155099	0.0185332	1	-0.149	0.186	0.367411	3.1352	0.00743495	0.182	0.623
	L6ITCar3	27	eating	0.3662	2.82178	0.0192229	0.201	0.666	-0.0133109	-0.107636	1	-0.314	0.151	0.352889	4.05319	0.000240928	0.218	0.547
	L6ITCar3	27	planning	0.367256	3.19227	0.00614296	0.208	0.625	-0.072562	-0.856826	1	-0.282	0.052	0.294694	3.59921	0.00146524	0.157	0.477
	L6ITCar3	27	imagery	0.370119	3.26946	0.00478872	0.21	0.625	-0.00119114	-0.0131932	1	-0.214	0.146	0.368928	4.10523	0.000193264	0.229	0.574
	L6ITCar3	27	categorization	0.379083	3.47254	0.00243352	0.207	0.616	-0.0674658	-0.944567	1	-0.207	0.075	0.311618	2.81991	0.0197535	0.129	0.545
	L6ITCar3	27	integration	0.383355	3.64019	0.00142239	0.218	0.611	-0.0322949	-0.443013	1	-0.168	0.139	0.35106	3.0673	0.00927429	0.166	0.596
	L6ITCar3	27	coordination	0.392954	3.56044	0.00182802	0.228	0.633	0.026501	0.304949	1	-0.162	0.197	0.419455	3.91112	0.000434128	0.255	0.655
	L6ITCar3	27	encoding	0.39986	3.5404	0.00195418	0.227	0.64	-0.126094	-1.71713	0.360187	-0.285	0.009	0.273766	2.56953	0.040599	0.096	0.513
	L6ITCar3	27	spatial attention	0.401261	3.486	0.00232743	0.222	0.656	-0.0749287	-0.941087	1	-0.244	0.081	0.326332	2.88019	0.0165546	0.142	0.563
	L6ITCar3	27	search	0.402389	3.60675	0.00158902	0.226	0.638	-0.0235598	-0.333115	1	-0.173	0.117	0.378829	3.35431	0.00357394	0.188	0.616
	L6ITCar3	27	action	0.405196	3.62104	0.00151865	0.231	0.647	-0.0357606	-0.515415	1	-0.179	0.107	0.369436	3.42526	0.00278892	0.196	0.599
	L6ITCar3	27	visual attention	0.408762	3.52284	0.00206654	0.221	0.662	-0.105163	-1.33961	0.677737	-0.253	0.06	0.303599	2.57715	0.0397529	0.117	0.565
	L6ITCar3	27	rhythm	0.413023	3.87265	0.000627066	0.243	0.64	0.0604574	0.783468	1	-0.068	0.232	0.47348	3.84936	0.000556464	0.282	0.727
	L6ITCar3	27	navigation	0.413825	3.59894	0.00162278	0.244	0.663	-0.078705	-1.14559	0.891473	-0.222	0.044	0.33512	3.13989	0.00733207	0.16	0.555
	L6ITCar3	27	expectancy	0.421685	3.89224	0.000580932	0.252	0.653	-0.0359218	-0.477381	1	-0.168	0.141	0.385763	3.23732	0.00533969	0.201	0.641
	L6ITCar3	27	adaptation	0.427249	3.5115	0.002137	0.241	0.691	-0.0747098	-1.02499	1	-0.232	0.047	0.352539	3.24034	0.00528903	0.177	0.589
	L6ITCar3	27	reinforcement learning	0.428196	3.0116	0.0109999	0.231	0.723	-0.0449887	-0.388114	1	-0.31	0.111	0.383208	4.57008	2.36801e-05	0.234	0.551
	L6ITCar3	27	balance	0.430114	3.75542	0.000955996	0.246	0.676	0.0221901	0.356422	1	-0.088	0.167	0.452304	3.70624	0.00097747	0.258	0.698
	L6ITCar3	27	working memory	0.432462	3.57939	0.00172489	0.248	0.688	-0.147388	-2.10602	0.160192	-0.306	-0.033	0.285074	2.55074	0.0427731	0.1	0.522
	L6ITCar3	27	manipulation	0.432971	3.5944	0.00164817	0.248	0.694	-0.0910145	-1.38216	0.642203	-0.232	0.036	0.341957	2.96762	0.0126649	0.154	0.582
	L6ITCar3	27	perception	0.438452	3.74554	0.00099051	0.253	0.693	-0.0439552	-0.62097	1	-0.17	0.111	0.394496	3.26193	0.00490744	0.201	0.654
	L6ITCar3	27	updating	0.4398	3.54361	0.00193275	0.253	0.698	-0.0612387	-0.859291	1	-0.236	0.054	0.378561	3.51335	0.00202238	0.202	0.606
	L6ITCar3	27	rule	0.441286	3.45404	0.00258152	0.243	0.716	-0.126722	-1.79665	0.308286	-0.293	-0.014	0.314564	2.73621	0.0253579	0.126	0.562
	L6ITCar3	27	retention	0.444742	3.495	0.00225541	0.262	0.713	-0.170746	-2.12826	0.152102	-0.366	-0.05	0.273996	2.65344	0.0321315	0.114	0.496
	L6ITCar3	27	selective attention	0.449489	3.4686	0.00246389	0.256	0.729	-0.127582	-1.63919	0.416032	-0.316	-0.005	0.321907	2.90783	0.0152661	0.152	0.568
	L6ITCar3	27	efficiency	0.452439	3.54524	0.00192308	0.255	0.725	-0.078185	-1.18339	0.848787	-0.233	0.025	0.374254	3.38807	0.00318227	0.197	0.608
	L6ITCar3	27	strength	0.453303	3.69475	0.00117708	0.262	0.719	-0.0775344	-1.18803	0.845108	-0.209	0.059	0.375769	3.18383	0.00635122	0.181	0.623
	L6ITCar3	27	sleep	0.457787	3.40977	0.00300115	0.262	0.743	-0.0474227	-0.530144	1	-0.253	0.083	0.410364	3.78994	0.000706463	0.245	0.657
	L6ITCar3	27	utility	0.459265	3.26683	0.00482827	0.262	0.768	-0.187727	-1.94281	0.229083	-0.435	-0.061	0.271537	2.82898	0.019278	0.123	0.485
	L6ITCar3	27	effort	0.461367	3.50091	0.00221353	0.263	0.747	-0.11221	-1.66446	0.397186	-0.27	-0.007	0.349157	3.20149	0.0059932	0.166	0.582
	L6ITCar3	27	context	0.46338	3.6618	0.00132414	0.265	0.742	-0.129204	-2.0106	0.198656	-0.27	-0.002	0.334176	2.82	0.0197535	0.137	0.582
	L6ITCar3	27	goal	0.464295	3.52701	0.00204137	0.27	0.747	-0.110065	-1.53442	0.502833	-0.283	-0.001	0.35423	3.37219	0.00335702	0.188	0.577
	L6ITCar3	27	association	0.464449	3.68759	0.00120758	0.27	0.739	-0.114534	-1.72046	0.358001	-0.256	0.014	0.349915	2.93788	0.0139174	0.155	0.595
	L6ITCar3	27	emotion regulation	0.464593	3.44763	0.0026366	0.273	0.759	-0.0840627	-0.979579	1	-0.281	0.06	0.38053	3.61466	0.00138209	0.222	0.623
	L6ITCar3	27	discrimination	0.466205	3.82674	0.000741859	0.267	0.719	-0.0816876	-1.23851	0.790648	-0.203	0.066	0.384517	2.87696	0.0167084	0.171	0.671
	L6ITCar3	27	competition	0.466604	3.67305	0.00127418	0.267	0.746	-0.137589	-2.18264	0.134148	-0.275	-0.019	0.329016	2.65574	0.0319441	0.124	0.582
	L6ITCar3	27	empathy	0.467903	3.70978	0.0011237	0.279	0.74	-0.0669892	-0.91175	1	-0.216	0.08	0.400913	3.37643	0.00330927	0.215	0.664
	L6ITCar3	27	addiction	0.469786	3.01999	0.0107106	0.262	0.804	-0.232176	-1.93956	0.230092	-0.513	-0.075	0.237609	2.92239	0.0145848	0.101	0.421
	L6ITCar3	27	pain	0.472889	3.41592	0.00294072	0.273	0.767	-0.0292332	-0.337297	1	-0.242	0.098	0.443656	4.42097	4.76141e-05	0.292	0.675
	L6ITCar3	27	sustained attention	0.475441	3.5648	0.00180213	0.278	0.749	-0.0450485	-0.688408	1	-0.2	0.058	0.430393	3.97512	0.000334679	0.268	0.669
	L6ITCar3	27	thought	0.477722	3.65825	0.00133922	0.282	0.752	-0.165145	-2.45362	0.0684543	-0.319	-0.049	0.312578	2.65088	0.0323445	0.12	0.56
	L6ITCar3	27	attention	0.478199	3.57352	0.00175772	0.273	0.769	-0.125431	-1.84232	0.281217	-0.282	-0.022	0.352768	3.12742	0.00761858	0.174	0.593
	L6ITCar3	27	valence	0.478342	3.58252	0.00171049	0.269	0.779	-0.125041	-1.76527	0.328652	-0.301	-0.007	0.353301	3.00942	0.0111584	0.169	0.596
	L6ITCar3	27	induction	0.48182	3.25427	0.00500971	0.266	0.805	-0.232238	-2.84775	0.022052	-0.438	-0.124	0.249582	2.51191	0.0475098	0.083	0.459
	L6ITCar3	27	strategy	0.481866	3.51934	0.00208749	0.282	0.773	-0.166456	-2.3229	0.0960304	-0.342	-0.062	0.31541	2.95886	0.0130172	0.136	0.538
	L6ITCar3	27	learning	0.483923	3.5869	0.00169012	0.277	0.771	-0.07385	-1.19211	0.841519	-0.222	0.019	0.410073	3.65577	0.00118619	0.227	0.644
	L6ITCar3	27	focus	0.484009	3.74065	0.00100731	0.287	0.764	-0.099694	-1.5066	0.525396	-0.237	0.026	0.384315	3.1788	0.00644905	0.188	0.64
	L6ITCar3	27	detection	0.48787	3.62685	0.00149228	0.285	0.781	-0.12073	-1.65992	0.400555	-0.281	-0.004	0.36714	3.18558	0.00631961	0.188	0.621
	L6ITCar3	27	extinction	0.4897	3.82491	0.000746379	0.285	0.757	0.0190086	0.323237	1	-0.1	0.143	0.508709	3.93741	0.000390102	0.298	0.775
	L6ITCar3	27	arousal	0.493181	3.58097	0.00171859	0.283	0.784	-0.0619663	-0.938506	1	-0.223	0.039	0.431215	3.72022	0.000926977	0.247	0.672
	L6ITCar3	27	response selection	0.497889	3.51202	0.00213527	0.291	0.798	-0.187292	-2.32647	0.095231	-0.387	-0.074	0.310597	2.81603	0.019954	0.137	0.56
	L6ITCar3	27	cognitive control	0.498798	3.4114	0.0029866	0.285	0.81	-0.199417	-2.48259	0.0634264	-0.392	-0.089	0.299381	2.72911	0.0258852	0.123	0.535
	L6ITCar3	27	hyperactivity	0.503716	3.26351	0.00486456	0.291	0.83	-0.137295	-1.35383	0.665075	-0.392	-0.007	0.366421	3.90768	0.000439858	0.224	0.577
	L6ITCar3	27	emotion	0.505424	3.62251	0.0015157	0.297	0.806	-0.14542	-1.99139	0.207162	-0.296	-0.024	0.360004	3.05071	0.00978221	0.176	0.618
	L6ITCar3	27	maintenance	0.507826	3.75378	0.000961032	0.297	0.787	-0.160974	-2.64797	0.0397937	-0.303	-0.049	0.346852	2.72759	0.0259796	0.141	0.608
	L6ITCar3	27	stress	0.511209	3.21543	0.00570362	0.286	0.847	-0.0892304	-0.90556	1	-0.314	0.035	0.421979	4.81796	7.10209e-06	0.27	0.611
	L6ITCar3	27	loss	0.51286	3.56654	0.00179358	0.299	0.813	-0.0699822	-0.947396	1	-0.257	0.032	0.442878	3.96822	0.000344115	0.263	0.685
	L6ITCar3	27	decision	0.516531	3.66584	0.00130837	0.302	0.807	-0.17259	-2.767	0.0279995	-0.316	-0.076	0.34394	2.82711	0.0193719	0.145	0.596
	L6ITCar3	27	insight	0.516646	3.40787	0.00301874	0.296	0.838	-0.0977836	-1.14477	0.891923	-0.311	0.012	0.418862	4.15886	0.000153566	0.258	0.631
	L6ITCar3	27	response inhibition	0.51803	3.66528	0.00130954	0.303	0.815	-0.147397	-2.1266	0.152566	-0.317	-0.046	0.370633	3.02188	0.010742	0.183	0.643
	L6ITCar3	27	inhibition	0.525576	3.54898	0.00190267	0.307	0.837	-0.163963	-2.2685	0.108988	-0.349	-0.069	0.361612	3.2057	0.00591863	0.185	0.61
	L6ITCar3	27	reward anticipation	0.525732	3.61159	0.00156736	0.301	0.822	-0.0296878	-0.468776	1	-0.19	0.054	0.496044	4.18985	0.000134336	0.308	0.744
	L6ITCar3	27	anxiety	0.53573	3.58453	0.00169938	0.314	0.845	-0.125702	-1.85593	0.273898	-0.292	-0.03	0.410028	3.59429	0.00149156	0.225	0.651
	L6ITCar3	27	uncertainty	0.539575	3.79852	0.000821157	0.317	0.834	-0.110315	-1.96955	0.216129	-0.239	-0.008	0.429261	3.15102	0.00708037	0.209	0.714
	L6ITCar3	27	decision making	0.552731	3.50967	0.00214924	0.321	0.875	-0.197434	-2.66854	0.0375259	-0.369	-0.099	0.355297	3.13313	0.00747971	0.173	0.589
	L6ITCar3	27	fear	0.555678	3.72135	0.00107624	0.328	0.871	-0.144755	-2.29249	0.103031	-0.298	-0.049	0.410924	3.26324	0.00488995	0.213	0.678
	L6ITCar3	27	salience	0.561305	3.63762	0.00143489	0.326	0.883	-0.167059	-2.69202	0.0350664	-0.319	-0.082	0.394246	3.28533	0.00453179	0.199	0.651
	L6ITCar3	27	risk	0.568785	3.5344	0.00199668	0.334	0.898	-0.260946	-3.53734	0.00208419	-0.449	-0.171	0.307839	2.60797	0.0364849	0.112	0.558
	L6ITCar3	27	anticipation	0.570912	3.70639	0.00113701	0.334	0.882	-0.093176	-1.68256	0.384745	-0.23	-0.021	0.477736	3.71071	0.000961447	0.272	0.746
	L5ET	14	response inhibition	0.0964834	2.62072	0.0334808	0.03	0.176	0.2404	2.43725	0.071386	0.041	0.431	0.336884	3.85958	0.000534302	0.171	0.507
	L5ET	14	maintenance	0.101049	2.55712	0.0394792	0.03	0.188	0.396343	4.34112	7.51373e-05	0.221	0.587	0.497392	6.18792	3.03868e-09	0.347	0.658
	L5ET	14	response selection	0.112378	2.99669	0.0114785	0.04	0.191	0.285533	2.52749	0.0561257	0.079	0.516	0.397911	4.04042	0.000254141	0.216	0.598
	L5ET	14	impulsivity	0.116475	2.79821	0.0205253	0.04	0.209	0.136724	1.22611	0.804811	-0.076	0.35	0.253199	2.64275	0.0330999	0.061	0.439
	L5ET	14	consolidation	0.120702	2.93654	0.0137288	0.04	0.205	0.239242	2.28685	0.10422	0.024	0.441	0.359944	3.68325	0.00106646	0.152	0.548
	L5ET	14	efficiency	0.12111	2.99605	0.0114837	0.046	0.204	0.229075	2.29957	0.101466	0.039	0.436	0.350185	3.87983	0.000492273	0.187	0.528
	L5ET	14	attention	0.126251	3.01091	0.0110139	0.047	0.22	0.252464	2.596	0.04624	0.07	0.445	0.378715	4.34038	6.86874e-05	0.22	0.544
	L5ET	14	naming	0.126575	2.8197	0.0193157	0.051	0.228	0.173812	1.6888	0.380874	-0.027	0.363	0.300387	3.38269	0.00323824	0.124	0.463
	L5ET	14	thought	0.126991	2.84507	0.0179837	0.045	0.222	0.124162	1.29921	0.723259	-0.055	0.321	0.251154	2.86053	0.0175467	0.087	0.428
	L5ET	14	planning	0.127997	3.21911	0.00563685	0.056	0.215	0.396002	4.16083	0.000167225	0.214	0.584	0.523999	5.9502	1.33018e-08	0.358	0.702
	L5ET	14	rehearsal	0.128098	3.31737	0.00409494	0.063	0.213	0.366733	4.02658	0.000297333	0.181	0.537	0.494831	6.02193	8.57052e-09	0.331	0.656
	L5ET	14	selective attention	0.131134	2.91267	0.0147504	0.048	0.229	0.236613	2.42381	0.0739117	0.063	0.438	0.367746	4.27878	9.06425e-05	0.209	0.541
	L5ET	14	object recognition	0.134925	2.90569	0.0150538	0.05	0.233	0.124864	1.25621	0.769546	-0.051	0.326	0.259789	2.80314	0.0207088	0.093	0.442
	L5ET	14	inhibition	0.137728	3.45549	0.00257244	0.063	0.225	0.172171	1.67492	0.389777	-0.033	0.37	0.309899	3.38744	0.00318614	0.139	0.484
	L5ET	14	expertise	0.140398	2.94598	0.0133299	0.056	0.241	0.141482	1.59875	0.447862	-0.032	0.31	0.28188	3.50946	0.00205002	0.139	0.442
	L5ET	14	mental imagery	0.141516	3.08009	0.0088488	0.061	0.244	0.3473	3.73915	0.000960427	0.158	0.527	0.488816	5.75667	4.24578e-08	0.326	0.653
	L5ET	14	detection	0.14481	3.27069	0.00477314	0.061	0.244	0.141648	1.35719	0.665075	-0.063	0.346	0.286458	3.10667	0.00814894	0.116	0.463
	L5ET	14	skill	0.159557	3.80123	0.000814784	0.085	0.251	0.239367	2.2916	0.103156	0.042	0.436	0.398925	4.41622	4.86161e-05	0.23	0.574
	L5ET	14	search	0.164365	3.58062	0.00171885	0.079	0.263	0.138028	1.40578	0.619891	-0.04	0.345	0.302393	3.34032	0.00375091	0.137	0.482
	L5ET	14	retention	0.166469	3.12029	0.00777329	0.071	0.279	0.114857	1.22958	0.80074	-0.061	0.307	0.281326	3.22072	0.00562892	0.123	0.46
	L5ET	14	discrimination	0.174364	3.86171	0.000652186	0.095	0.27	0.105494	1.03948	1	-0.081	0.308	0.279858	2.99658	0.0115919	0.102	0.468
	L5ET	14	gaze	0.181469	3.61875	0.00153026	0.093	0.289	0.2215	2.62311	0.0427682	0.075	0.399	0.402969	4.58897	2.16861e-05	0.243	0.597
	L5ET	14	reward anticipation	0.184812	3.88072	0.000608295	0.104	0.291	0.102124	0.967654	1	-0.112	0.31	0.286935	2.89422	0.0159115	0.086	0.481
	L5ET	14	spatial attention	0.186373	3.9843	0.0003992	0.102	0.288	0.281455	3.41411	0.00329572	0.128	0.458	0.467829	5.76887	3.95441e-08	0.321	0.641
	L5ET	14	action	0.190396	4.18663	0.000169151	0.106	0.292	0.279856	3.0347	0.0121607	0.102	0.459	0.470252	5.56893	1.2655e-07	0.307	0.635
	L5ET	14	coordination	0.191424	4.31133	9.75063e-05	0.11	0.287	0.126991	1.14687	0.891103	-0.088	0.333	0.318414	3.20644	0.00590963	0.122	0.508
	L5ET	14	imagery	0.20499	4.41246	6.19436e-05	0.121	0.307	0.269428	2.83866	0.0226357	0.078	0.45	0.474419	5.29028	6.01582e-07	0.303	0.652
	L5ET	14	motor control	0.207688	4.51143	3.94264e-05	0.123	0.304	0.158917	1.47584	0.55386	-0.04	0.36	0.366605	3.74785	0.000832468	0.175	0.548
	L5ET	14	fixation	0.207919	4.68446	1.73654e-05	0.129	0.303	0.323816	3.79867	0.000760473	0.164	0.506	0.531735	6.36394	9.83696e-10	0.37	0.705
	L5ET	14	movement	0.23172	4.94801	4.74361e-06	0.145	0.332	0.151514	1.46786	0.561321	-0.041	0.353	0.383234	4.12914	0.000174426	0.206	0.561
	SST	45	extinction	0.131089	2.62342	0.033277	0.045	0.239	0.0839587	1.10832	0.936141	-0.06	0.234	0.215048	2.69607	0.0284601	0.066	0.375
	SST	45	reward anticipation	0.140484	2.87413	0.0165459	0.049	0.242	0.100458	1.04651	1	-0.069	0.297	0.240941	2.63304	0.0339633	0.079	0.432
	SST	45	facial expression	0.152283	2.52375	0.0430859	0.049	0.285	0.0785872	1.05808	0.995782	-0.075	0.226	0.23087	3.03964	0.0101386	0.087	0.388
	SST	45	sleep	0.154536	2.61456	0.0340278	0.047	0.286	0.0928367	1.38	0.643572	-0.043	0.22	0.247373	2.93326	0.014112	0.093	0.41
	SST	45	fear	0.15559	2.75515	0.0232766	0.054	0.278	0.0974127	1.33853	0.678443	-0.044	0.248	0.253003	3.28063	0.00460304	0.11	0.414
	SST	45	anticipation	0.156057	2.81267	0.0196811	0.053	0.28	0.100106	1.10177	0.942901	-0.062	0.288	0.256162	2.8829	0.0164353	0.092	0.439
	SST	45	addiction	0.156849	2.84323	0.0180622	0.055	0.277	0.156495	1.64817	0.409611	-0.027	0.352	0.313344	3.55437	0.00173359	0.15	0.495
	SST	45	morphology	0.162783	2.64653	0.0312582	0.055	0.298	0.0588069	0.758338	1	-0.103	0.203	0.22159	3.14143	0.00730111	0.073	0.354
	SST	45	eating	0.164886	3.02631	0.0104997	0.058	0.277	0.0645557	0.851986	1	-0.071	0.212	0.229442	2.76492	0.0232755	0.079	0.394
	SST	45	mood	0.167842	2.67351	0.0292278	0.057	0.303	0.0611047	0.883311	1	-0.068	0.2	0.228947	2.81834	0.0198307	0.072	0.377
	SST	45	emotion	0.169256	2.72321	0.0254348	0.057	0.302	0.0523537	0.828061	1	-0.066	0.175	0.221609	2.8872	0.0162547	0.073	0.374
	SST	45	risk	0.172826	2.83767	0.0183623	0.062	0.3	0.036309	0.45806	1	-0.114	0.186	0.209135	2.51849	0.0467196	0.048	0.364
	SST	45	reinforcement learning	0.175934	2.83046	0.0187447	0.061	0.308	0.0682797	0.933528	1	-0.063	0.215	0.244214	2.88278	0.0164353	0.084	0.414
	SST	45	loss	0.177213	2.85845	0.0173355	0.061	0.306	0.0608918	0.745688	1	-0.094	0.227	0.238105	2.72523	0.0261401	0.074	0.407
	SST	45	arousal	0.188406	2.73368	0.0247327	0.062	0.333	0.0297452	0.446883	1	-0.105	0.169	0.218151	2.58883	0.0385025	0.051	0.378
	SST	45	anxiety	0.192585	2.80626	0.0200578	0.066	0.339	0.0715941	0.992024	1	-0.066	0.218	0.26418	3.1356	0.0074323	0.1	0.435
	SST	45	impulsivity	0.200829	2.84963	0.0177544	0.071	0.347	0.0607115	0.885023	1	-0.078	0.199	0.261541	3.41814	0.00285985	0.107	0.407
	SST	45	stress	0.211866	2.85474	0.017505	0.072	0.367	0.0252879	0.408606	1	-0.095	0.155	0.237154	3.0167	0.0109159	0.085	0.388

[truncated: 33 more sheets: Fig. 7, Fig. S2a, Fig. S2b, Fig. S3a, Fig. S4a, Fig. S4b, Fig. S5a, Fig. S5b, Fig. S5c, Fig. S5d, Fig. S5e, Fig. S5f, Fig. S6a, Fig. S6b, Fig. S6c, Fig. S6d, Fig. S6e, Fig. S7, Fig. S8, Fig. S9 …]
